# Supplementary material for: Whole-Genome SNP Analysis Identifies Putative Mycobacterium bovis Transmission Clusters in Livestock and Wildlife in Catalonia, Spain
Source: Microorganisms. 2021 Jul 30;9(8):1629. doi: 10.3390/microorganisms9081629 (PMC8401651; doi:10.3390/microorganisms9081629)
Supplement: Supplementary file 1 [file microorganisms-09-01629-s001.zip]

Archive with 6 entries (6 files):
- Supplementary File 1.xlsx
- Supplementary File 2.xlsx
- Supplementary File 3.xlsx
- Supplementary File 4.xlsx
- Supplementary File 5.tif
- Supplementary File 6.xlsx
