# Supplementary material for: Whole-Genome SNP Analysis Identifies Putative Mycobacterium bovis Transmission Clusters in Livestock and Wildlife in Catalonia, Spain
Source: Microorganisms. 2021 Jul 30;9(8):1629. doi: 10.3390/microorganisms9081629 (PMC8401651; doi:10.3390/microorganisms9081629)
Supplement: Supplementary file 1 [file microorganisms-09-01629-s001.zip › Supplementary File 1.xlsx]

## Sheet: Sheet2
Supplementary File 1. Sequencing statistics for M. bovis isolates obtained from livestock and wildlife in Catalonia, Spain from 2008-2018.
sample_name	reference_sequence_name	R1size (MB)	R2size (MB)	allbam_mapped_reads	genome_coverage	ave_coverage	ave_read_length	unmapped_reads	unmapped_asseled_contigs	good_snp_count	sbcode	octalcode
10-C026-1	NC_002945.4	50.5	54.8	520,025	99.66%	23.2X	242.5	6312	247	612	SB0134	616773777777600
11-C002-1	NC_002945.4	236	259.8	2,406,464	99.73%	119.7X	237.4	29956	21	653	SB0134	616773777777600
11-C009-3	NC_002945.4	47.3	51.7	467,970	99.43%	21.9X	244.6	5786	13	582	SB0134	616773777777600
11-C016-2	NC_002945.4	55.5	61.2	597,287	99.63%	25.8X	243.8	6744	95	601	SB0134	616773777777600
11-C016-3	NC_002945.4	50.1	54.3	509,762	99.32%	23.8X	244.2	5657	18	650	SB0121	676773677777600
11-C022-2	NC_002945.4	49.9	54.3	460,894	99.70%	19.6X	236.2	5402	2510	594	SB0134	616773777777600
15-C008-11	NC_002945.4	261.8	288.7	2543885	0.9958	127.5X	234	9414	55	792	SB0828	676773777773600
15-C009-1	NC_002945.4	208	216.7	1883316	0.9954	94.7X	237.95	2876	18	794	SB0828	676773777773600
15-C009-2	NC_002945.4	221.5	248.5	2155891	0.9956	107.5X	236.2	3082	15	784	SB0828	676773777773600
15-C009-4	NC_002945.4	241.1	266.7	2335231	0.996	117.5X	235.85	3412	16	799	SB0828	676773777773600
15-C011-4	NC_002945.4	254.3	285.2	2451144	0.9958	120.4X	234.35	4084	15	792	SB0828	676773777773600
17-010561-1	NC_002945.4	165.4	168.4	1578895	0.9903	79.7X	234.7	15403	1	621	SB0339	676773674177600
17-010561-10	NC_002945.4	126.5	130.1	1204355	0.9944	61.5X	236.6	9436	1	692	SB0121	676773677777600
17-010561-100	NC_002945.4	189.4	193.9	1759060	0.9971	88.5X	238.5	18445	1	633	SB0134	616773777777600
17-010561-105	NC_002945.4	73.3	74.9	674221	0.9959	34X	239.9	5431	1	643	SB1259	676033677777600
17-010561-109	NC_002945.4	215	228.3	2071028	0.9961	102.2X	236.4	24209	1	657	SB1341	646773777740200
17-010561-111	NC_002945.4	191.1	191.3	1785540	0.9964	89.6X	234.6	1300	1	715	SB1257	676573677777600
17-010561-113	NC_002945.4	204.8	214	1986717	0.9983	98X	234.3	21737	1	677	SB0294	676673677777600
17-010561-115	NC_002945.4	202.6	216.9	1942386	0.9953	94.8X	237.8	25719	1	684	SB0134	616773777777600
17-010561-116	NC_002945.4	192.7	204.3	1768419	0.9963	89.8X	235.95	1898	2	806	SB0120	676773777777600
17-010561-118	NC_002945.4	220.1	229	2117851	0.9988	104.9X	233	1462	0	191	SB0140	664073777777600
17-010561-123	NC_002945.4	187.4	208.5	1948707	0.998	101.4X	240.4	17225	2	704	SB0121	676773677777600
17-010561-124	NC_002945.4	194.4	213.2	1990018	0.996	104.2X	241.1	17628	1	645	SB0832	646773777767600
17-010561-126	NC_002945.4	177.8	182.8	1656347	0.9975	85.5X	240.3	832	0	199	SB0140	664073777777600
17-010561-128	NC_002945.4	213.2	229.9	2008954	0.9951	99.9X	242.3	24356	1	656	SB1341	646773777740200
17-010561-13	NC_002945.4	194.5	204.5	1896267	0.9976	95.5X	235.3	20265	1	641	SB0134	616773777777600
17-010561-131	NC_002945.4	205	217.5	1914665	0.9956	96.4X	242.5	20284	1	655	SB1341	646773777740200
17-010561-132	NC_002945.4	187.4	192.8	1711550	0.9963	87.3X	242	14382	1	667	SB0121	676773677777600
17-010561-133	NC_002945.4	225.5	234.4	2109058	0.9971	108X	241.1	20494	1	655	SB0152	400000077777600
17-010561-134	NC_002945.4	198.2	208.4	1848056	0.9954	94.7X	242.7	15867	1	649	SB0832	646773777767600
17-010561-14	NC_002945.4	190.2	198.4	1877586	0.9962	93.1X	231.4	18834	1	642	SB0832	646773777767600
17-010561-143	NC_002945.4	208.1	213.5	1918767	0.9973	98.8X	241.5	18256	1	688	SB0121	676773677777600
17-010561-144	NC_002945.4	199.4	205.1	1828660	0.995	93.9X	242.4	18629	1	650	SB0832	646773777767600
17-010561-146	NC_002945.4	146.8	150.8	1335804	0.9939	68.9X	243.9	10114	1	701	SB0121	676773677777600
17-010561-149	NC_002945.4	178.2	185	1634448	0.9973	83.7X	241.8	830	0	186	SB0140	664073777777600
17-010561-15	NC_002945.4	176.7	179.1	1718068	0.9968	84.6X	228	1242	1	671	SB0121	676773677777600
17-010561-152	NC_002945.4	206	218.2	1930375	0.9918	98.1X	240.8	1232	1	673	SB0119	676763677777600
17-010561-154	NC_002945.4	177.3	178.6	1614583	0.9963	83.7X	241.9	848	1	683	SB0265	666773677777600
17-010561-16	NC_002945.4	166.5	177.1	1631890	0.995	80.8X	232.6	15254	3	694	SB0134	616773777777600
17-010561-161	NC_002945.4	211.4	225.8	1997353	0.997	99.1X	240.5	23309	1	654	SB0121	676773677777600
17-010561-162	NC_002945.4	269.5	285.1	2667777	0.993	132X	231.2	3704	1	673	SB0119	676763677777600
17-010561-17	NC_002945.4	183.6	198.1	1840742	0.9977	90.2X	231.3	20159	1	669	SB1095	476773677777600
17-010561-170	NC_002945.4	243.5	267.1	2581366	0.9963	134.9X	237.6	1844	3	734	SB1257	676573677777600
17-010561-18	NC_002945.4	136.9	140.9	1341680	0.9972	67X	231	10776	1	664	SB1685	456773677777600
17-010561-19	NC_002945.4	180.3	193.6	1822871	0.9966	88.1X	225.8	1730	1	657	SB1192	676773617743600
17-010561-20	NC_002945.4	163.1	171.5	1593585	0.9971	80.3X	234.3	14095	1	667	SB1685	456773677777600
17-010561-21	NC_002945.4	178.8	185.2	1757963	0.9948	87.4X	231	17303	1	667	SB0121	676773677777600
17-010561-24	NC_002945.4	158.6	169.9	1508475	0.9951	78.1X	242.1	14236	1	648	SB0832	646773777767600
17-010561-25	NC_002945.4	161.3	173	1556112	0.994	81.3X	242.3	14116	1	641	SB0832	646773777767600
17-010561-26	NC_002945.4	199.5	217.3	1835094	0.9944	95.7X	240.85	1138	4	827	SB0120	676773777777600
17-010561-27	NC_002945.4	145.1	155.4	1416564	0.9953	73.7X	239.9	788	0	219	SB1016	664073777747600
17-010561-28	NC_002945.4	144.9	146.7	1363869	0.9958	71.5X	241	822	1	643	SB0121	676773677777600
17-010561-29	NC_002945.4	165.7	176.2	1603926	0.9953	83.4X	241.5	13687	1	669	SB0134	616773777777600
17-010561-30	NC_002945.4	164.3	172.7	1600520	0.9969	82.7X	238.1	1838	1	688	SB0121	676773677777600
17-010561-31	NC_002945.4	156.6	167.2	1424682	0.9943	74.6X	240.4	942	5	816	SB0120	676773777777600
17-010561-32	NC_002945.4	179.4	186.3	1637456	0.9949	85.6X	239.1	1428	4	809	SB0120	676773777777600
17-010561-33	NC_002945.4	190.7	201.7	1731419	0.9944	90.9X	241	1150	4	807	SB0120	676773777777600
17-010561-34	NC_002945.4	92.8	90.5	826594	0.9948	43.5X	242.4	4358	1	630	SB0134	616773777777600
17-010561-35	NC_002945.4	183.9	203.5	1814788	0.9957	93.2X	240.5	1058	1	655	SB0121	676773677777600
17-010561-37	NC_002945.4	204.4	214.1	1871332	0.9953	98.9X	240.55	1742	6	791	SB0828	676773777773600
17-010561-38	NC_002945.4	177.7	179.2	1666369	0.9958	87.2X	240.2	778	1	654	SB0121	676773677777600
17-010561-40	NC_002945.4	216.7	242.2	2262783	0.9977	116.2X	237.8	22819	1	663	SB0295	676773677777200
17-010561-42	NC_002945.4	233.6	256.6	2278005	0.9963	119.2X	239.25	2602	2	796	SB2312	616773777776000
17-010561-46	NC_002945.4	110.8	112.4	980785	0.9959	50X	242	504	1	666	SB0121	676773677777600
17-010561-47	NC_002945.4	107.6	109.8	1000124	0.9971	49.7X	234.1	1102	1	678	SB0121	676773677777600
17-010561-48	NC_002945.4	144.3	145	1305842	0.9962	66.3X	238.6	9462	1	637	SB0134	616773777777600
17-010561-49	NC_002945.4	108.8	109.2	1043047	0.9955	53.4X	239.25	516	2	773	SB0134	616773777777600
17-010561-5	NC_002945.4	153.5	161.9	1484303	0.9919	75.5X	236.7	12052	1	634	SB0121	676773677777600
17-010561-50	NC_002945.4	160	166.4	1501103	0.9976	75.5X	238.1	12405	1	658	SB0295	676773677777200
17-010561-51	NC_002945.4	116.8	117.3	1048994	0.9966	53.6X	239.8	6108	1	651	SB0295	676773677777200
17-010561-52	NC_002945.4	134.6	137.2	1216045	0.9951	61.4X	238.2	764	0	195	SB1016	664073777747600
17-010561-53	NC_002945.4	189.6	197.6	1747438	0.9957	86X	236.9	1276	0	190	SB1016	664073777747600
17-010561-54	NC_002945.4	167.9	172.5	1516781	0.9957	77.1X	240.7	1058	1	670	SB0121	676773677777600
17-010561-56	NC_002945.4	186.3	196.5	1720616	0.9955	85.1X	241.1	18197	1	642	SB0832	646773777767600
17-010561-57	NC_002945.4	158.5	156.3	1355673	0.9962	69.1X	237.95	1310	2	834	SB0120	676773777777600
17-010561-58	NC_002945.4	197.3	204.9	1834429	0.9964	93.1X	239.6	16413	1	642	SB0134	616773777777600
17-010561-6	NC_002945.4	190	206.4	1876468	0.988	93.5X	235.3	19918	1	620	SB0124	436773677777600
17-010561-60	NC_002945.4	178.9	182.7	1644572	0.9952	83.5X	238.6	12904	1	622	SB0832	646773777767600
17-010561-61	NC_002945.4	157.3	158.8	1421295	0.9973	73X	240	10581	0	310	SB0140	664073777777600
17-010561-62	NC_002945.4	209.3	219.7	1986825	0.9919	95.7X	233.4	23090	1	625	SB1873	676700017777600
17-010561-63	NC_002945.4	121.2	125.8	1180846	0.9955	57.3X	227.9	6382	1	649	SB0832	646773777767600
17-010561-64	NC_002945.4	146.6	151.1	1371530	0.9947	68.3X	235.2	10297	1	695	SB0121	676773677777600
17-010561-65	NC_002945.4	203.3	207.4	1892919	0.9968	94.6X	235.4	18688	1	637	SB0134	616773777777600
17-010561-66	NC_002945.4	176.3	177	1618962	0.9971	80.1X	234.5	13598	1	614	SB0134	616773777777600
17-010561-67	NC_002945.4	188.3	196.2	1767969	0.9957	87X	233.1	992	0	198	SB1016	664073777747600
17-010561-69	NC_002945.4	193.2	216.5	1977037	0.9951	104.1X	242	17834	0	503	SB0130	676573777777600
17-010561-7	NC_002945.4	132.2	132.2	1206554	0.9949	60.5X	230.45	1048	2	801	SB0120	676773777777600
17-010561-70	NC_002945.4	209.2	240.9	2009249	0.9965	105.7X	242.7	1298	4	684	SB0121	676773677777600
17-010561-71	NC_002945.4	167.1	176.2	1544936	0.9958	83.2X	243.7	898	1	681	SB0134	616773777777600
17-010561-72	NC_002945.4	201.8	224.5	1975151	0.9968	105X	241.9	1222	1	685	SB0134	616773777777600
17-010561-74	NC_002945.4	206.5	229	2008204	0.9963	106.5X	240.4	1196	6	218	SB1016	664073777747600
17-010561-75	NC_002945.4	246.2	268.9	2379748	0.9975	126.6X	241.15	2038	2	704	SB0121	676773677777600
17-010561-76	NC_002945.4	193.8	210.5	1826705	0.997	97.1X	241.7	1142	3	683	SB0121	676773677777600
17-010561-77	NC_002945.4	211.7	239.2	2056783	0.9968	108.2X	240.6	1328	1	685	SB0134	616773777777600
17-010561-8	NC_002945.4	172.5	184.4	1674802	0.9955	81.8X	226.35	1716	2	819	SB0120	676773777777600
17-010561-80	NC_002945.4	180.1	196.6	1704229	0.996	91X	242.3	1296	5	197	SB1016	664073777747600
17-010561-81	NC_002945.4	182.1	205	1703078	0.9958	89.3X	242.8	1070	3	671	SB0121	676773677777600
17-010561-82	NC_002945.4	184.3	210.1	1829094	0.9973	94.1X	236.35	1582	3	667	SB0134	616773777777600
17-010561-83	NC_002945.4	205.4	234.4	2015756	0.9955	102.3X	234.85	1270	4	720	SB0121	676773677777600
17-010561-84	NC_002945.4	199.4	221.4	1993900	0.9983	102.6X	235.25	1510	1	743	SB0121	676773677777600
17-010561-85	NC_002945.4	219.1	239.8	2217336	0.9972	113.7X	232.95	1812	4	712	SB0121	676773677777600
17-010561-86	NC_002945.4	194.6	212.9	1906480	0.9974	98.9X	236.2	1340	1	708	SB0121	676773677777600
17-010561-87	NC_002945.4	197.9	219.7	1949305	0.9982	99.3X	232.35	1842	0	183	SB0140	664073777777600
17-010561-89	NC_002945.4	266.2	291.7	2685838	0.9984	138.1X	233.85	2996	1	741	SB0121	676773677777600
17-010561-9	NC_002945.4	136.3	141.7	1286710	0.9953	66.6X	239.9	750	1	652	SB0121	676773677777600
17-010561-91	NC_002945.4	194.2	218.9	2069206	0.9985	105X	232.9	2598	0	168	SB0142	664073777763600
17-010561-94	NC_002945.4	181.2	204.5	1926289	0.9975	97.5X	233.8	1390	5	700	SB0295	676773677777200
17-010561-96	NC_002945.4	116.3	122	1082305	0.9954	54.5X	239.9	574	1	638	SB0121	676773677777600
17-010561-97	NC_002945.4	195.3	202.6	1802899	0.988	90.6X	238.6	1002	1	634	SB0124	436773677777600
17-010561-98	NC_002945.4	198.7	206.9	1892687	0.9972	94.6X	235.2	1724	1	682	SB0121	676773677777600
17-010561-99	NC_002945.4	90	91.9	823749	0.9962	42X	240.3	656	1	652	SB1142	676773657777600
18-035270-C-004-17-1	NC_002945.4	115.9	130.4	1417647	0.9956	73.9X	234.3	1298	1	668	SB1337	676773677077600
18-035270-C-007-18-2	NC_002945.4	97.3	108.9	1171649	0.9951	61.5X	236.1	994	1	651	SB1337	676773677077600
18-035270-C-013-18-6	NC_002945.4	119.9	128.2	1397260	0.9952	74.1X	237.4	1120	1	672	SB1337	676773677077600
18-035270-C-018-18-2	NC_002945.4	92.5	103.1	1137112	0.9952	59.1X	233.6	1124	1	659	SB1337	676773677077600
18-035270-C-018-18-3	NC_002945.4	143	171.2	1695841	0.9957	88.5X	236.5	1458	1	661	SB1337	676773677077600
18-035270-C-020-18-3	NC_002945.4	250.5	256.8	2470549	0.9963	126X	232.6	3372	1	667	SB1337	676773677077600
18-035270-C-021-17-1	NC_002945.4	105.1	119.1	1235030	0.9951	65X	236.1	1142	1	668	SB1337	676773677077600
18-035270-C-021-17-2	NC_002945.4	102.1	116.9	1230454	0.9952	64.4X	235.4	1080	1	674	SB1337	676773677077600
18-035270-C-021-17-3	NC_002945.4	101.8	113.5	1241601	0.995	64X	230.9	1596	1	667	SB1337	676773677077600
18-035270-C-021-17-7	NC_002945.4	97.8	116.4	1176850	0.9952	61.5X	235.1	1012	1	653	SB1337	676773677077600
18-035270-C-021-17-8	NC_002945.4	95.8	111.7	1161939	0.9948	60.9X	235.2	1000	1	654	SB1337	676773677077600
18-035270-C-029-17-11	NC_002945.4	104.2	113.9	1243639	0.9954	65.4X	237.1	932	1	663	SB1337	676773677077600
18-035270-C-029-17-12	NC_002945.4	137.5	158	1638003	0.9955	85.5X	236	1504	1	666	SB1337	676773677077600
18-035270-C-032-17-11	NC_002945.4	115.3	126.8	1366588	0.9955	72.4X	238.7	842	1	673	SB1337	676773677077600
