# Supplementary material for: Whole-Genome SNP Analysis Identifies Putative Mycobacterium bovis Transmission Clusters in Livestock and Wildlife in Catalonia, Spain
Source: Microorganisms. 2021 Jul 30;9(8):1629. doi: 10.3390/microorganisms9081629 (PMC8401651; doi:10.3390/microorganisms9081629)
Supplement: Supplementary file 1 [file microorganisms-09-01629-s001.zip › Supplementary File 2.xlsx]

## Sheet: Sheet1
Supplementary File 2. List of M. bovis/M. caprae sequences retrieved from NCBI's Sequence Read Archive (https://www.ncbi.nlm.nih.gov/sra/).
SRA accesion	Year of isolation	Host	Country (2-letter code)
SRR11535171	2016	Cattle	AR
SRR11535177	2016	Cattle	AR
SRR11535173	2016	Cattle	AR
SRR11535172	2016	Cattle	AR
SRR11535176	2016	Cattle	AR
SRR11535175	2016	Cattle	AR
SRR11535174	2016	Cattle	AR
ERR3445494	2015	Buffalo	BR
ERR3445492	2015	Cattle	BR
ERR3445498	2015	Buffalo	BR
ERR3445486	2014	Buffalo	BR
ERR3445491	2015	Cattle	BR
ERR3445488	2015	Cattle	BR
ERR3445485	2014	Buffalo	BR
ERR3445495	2015	Buffalo	BR
ERR3445487	2014	Buffalo	BR
ERR3445489	2015	Cattle	BR
ERR3445496	2015	Cattle	BR
ERR3445497	2015	Buffalo	BR
ERR3445493	2015	Buffalo	BR
ERR3445490	2015	Cattle	BR
SRR6705904	2010	Cattle	BR
SRR1792296	2011	Cattle	CA
SRR7240046	1992	Cattle	CA
ERR552515	n/a	Human	CD
ERR553337	n/a	Human	CD
ERR551023	2000	Human	CD
ERR552470	n/a	Human	CD
ERR2659160	n/a	Human	CH
ERR2659161	n/a	Human	CH
SRR1792164	2008	Primate	CN
ERR550755	n/a	Human	DE
ERR551009	n/a	Human	DE
ERR551917	n/a	Human	DE
ERR551191	n/a	Human	DE
ERR550954	n/a	Human	DE
ERR553061	2009	Human	DE
ERR2212120	2007	FallowDeer	DE
ERR2212123	2009	FallowDeer	DE
ERR2212121	2007	SikaDeer	DE
ERR2212125	2003	Lynx	DE
ERR2212119	2003	Lynx	DE
ERR2212118	2003	Bison	DE
ERR2212116	2003	RedDeer	DE
ERR2212124	2014	RedDeer	DE
ERR2212114	2015	RedDeer	DE
ERR2212113	2015	Cattle	DE
ERR2815611	2019	Nilgau	DE
SRR650221	2010	RedDeer	DE
SRR650227	2011	RedDeer	DE
SRR650219	n/a	n/a	DE
ERR1462578	2004	Cattle	DE
ERR1462617	2014	Cattle	DE
ERR1462576	2004	Cattle	DE
ERR1462575	2004	Cattle	DE
ERR1462579	2004	Cattle	DE
ERR1462581	2004	Cattle	DE
ERR1462580	2004	Cattle	DE
ERR1462582	2004	Cattle	DE
SRR11462909	2017	Cattle	DR
SRR11462875	2017	Cattle	DR
SRR11462908	2017	Cattle	DR
SRR5486083	2017	Dairy	ER
SRR5486084	2017	Dairy	ER
SRR5486080	2017	Dairy	ER
SRR5486074	2017	Dairy	ER
SRR5486085	2017	Dairy	ER
SRR5486086	2017	Dairy	ER
SRR5486079	2017	Dairy	ER
SRR5486082	2017	Dairy	ER
SRR5486077	2017	Dairy	ER
SRR5486078	2017	Dairy	ER
SRR5486073	2017	Dairy	ER
SRR5486075	2017	Dairy	ER
SRR5486076	2017	Dairy	ER
SRR5486081	2017	Dairy	ER
SRR8063651	2008	Cattle	ET
SRR8063652	2008	Cattle	ET
SRR8063662	2011	Cattle	ET
SRR8063655	2008	Cattle	ET
SRR8063656	2008	Cattle	ET
SRR8063657	2008	Cattle	ET
SRR8063658	2008	Cattle	ET
SRR8063661	2011	Cattle	ET
SRR8063659	2008	Cattle	ET
SRR8063666	2008	Cattle	ET
SRR8063663	2008	Cattle	ET
SRR8063654	2008	Cattle	ET
SRR8063664	2008	Cattle	ET
SRR8063665	2008	Cattle	ET
SRR8063653	2008	Cattle	ET
SRR5486071	2008	Cattle	ET
SRR5486072	2008	Cattle	ET
SRR7851341	2000	Cattle	FR
SRR7851305	1997	Cattle	FR
SRR7851351	2000	Cattle	FR
SRR7851364	2011	Cattle	FR
SRR7851320	2004	Cattle	FR
SRR7851337	2011	Cattle	FR
SRR7851333	2008	Cattle	FR
SRR7851376	1998	Cattle	FR
SRR7851354	1999	Cattle	FR
SRR7851328	2007	Pig	FR
SRR7851339	1999	Cattle	FR
SRR7851311	2010	Cattle	FR
SRR7851340	1999	Cattle	FR
SRR7851324	2008	Cattle	FR
SRR7851379	2010	Cattle	FR
SRR7851306	1994	Cattle	FR
SRR7851370	2011	Cattle	FR
SRR5196685	2011	Cattle	FR
SRR7851307	1996	Cattle	FR
SRR7851361	2011	Cattle	FR
SRR7851327	1999	Cattle	FR
SRR7851336	2011	Cattle	FR
SRR7851378	2006	Cattle	FR
SRR7851304	1995	Cattle	FR
SRR7851338	2009	Cattle	FR
SRR7851315	1999	Cattle	FR
SRR7851372	2011	Cattle	FR
SRR7851373	1998	Cattle	FR
SRR7851362	2011	Cattle	FR
SRR7851366	2009	Cattle	FR
SRR7851303	2008	Caprine	FR
SRR7851382	1991	Cattle	FR
SRR7851357	2010	Cattle	FR
SRR7851308	2000	Cattle	FR
SRR7851300	2007	Cattle	FR
SRR7851358	1999	Ovine	FR
SRR7851319	2002	Cattle	FR
SRR7851318	2004	Cattle	FR
SRR7851343	2000	Cattle	FR
SRR7851301	2007	Cattle	FR
SRR7851349	1991	Cattle	FR
SRR7851363	1992	Cattle	FR
SRR7851335	2011	Cattle	FR
SRR7851310	1999	Cattle	FR
SRR7851380	1996	Cattle	FR
SRR7851332	2009	Cattle	FR
SRR7851346	2006	Cattle	FR
SRR7851309	1999	Cattle	FR
SRR7851359	1999	Cattle	FR
SRR7851348	2011	Cattle	FR
SRR7851377	2001	Cattle	FR
SRR7851368	2009	Cattle	FR
SRR7851371	2009	Cattle	FR
SRR7851334	1985	Cattle	FR
SRR7851316	2006	Cattle	FR
SRR7851323	1992	Cattle	FR
SRR7851367	2000	Cattle	FR
SRR7851356	1995	Cattle	FR
SRR7851313	2011	Cattle	FR
SRR7851317	2006	Cattle	FR
SRR7851381	2008	Cattle	FR
SRR7851347	1983	Cattle	FR
SRR7851365	2011	Cattle	FR
SRR7851325	2011	Cattle	FR
SRR7851326	2006	Cattle	FR
SRR7851344	2000	Cattle	FR
SRR7851331	2011	Cattle	FR
SRR7851375	2011	Cattle	FR
SRR7851322	2011	Cattle	FR
SRR7851369	1997	Cattle	FR
SRR7851321	2000	Cattle	FR
SRR7851342	2011	Cattle	FR
SRR7851345	1989	Cattle	FR
SRR7851312	2011	Cattle	FR
SRR7851302	1997	Cattle	FR
SRR7851352	2009	Cattle	FR
SRR7851353	1994	Cattle	FR
SRR4117155	2010	WildBoar	FR
SRR7851330	1991	Deer	FR
SRR7851374	1997	Cattle	FR
SRR7851360	1998	Cattle	FR
SRR7851355	1995	Cattle	FR
SRR7851329	1991	Cattle	FR
SRR8600149	2000	Cattle	GB
SRR8600152	2003	Cattle	GB
SRR8600148	2008	Cattle	GB
SRR8600253	2005	Cattle	GB
SRR8600207	2013	Cattle	GB
SRR8600231	2006	Cattle	GB
SRR8600243	2013	Cattle	GB
SRR8600327	2008	Cattle	GB
SRR8600245	2013	Cattle	GB
SRR8600117	2008	Cattle	GB
SRR8600112	2009	Cattle	GB
SRR8600110	2011	Cattle	GB
SRR8600055	2000	Badger	GB
SRR8600250	2013	Cattle	GB
SRR8600130	1989	Cattle	GB
SRR8600288	2004	Cattle	GB
SRR8600227	2011	Cattle	GB
SRR8600040	2007	Cattle	GB
SRR8600132	2013	Cattle	GB
SRR8600211	2011	Cattle	GB
SRR8600305	2001	Badger	GB
SRR8600053	2004	Badger	GB
SRR8600058	2000	Badger	GB
SRR8600326	2010	Badger	GB
SRR8600335	2011	Badger	GB
SRR8600078	2004	Badger	GB
SRR6045806	2016	Human	GB
SRR6045019	2016	Human	GB
SRR6046738	2016	Human	GB
ERR032132	2001	Cattle	GB
SRR6044919	2016	Human	GB
ERR1203064	2019	Human	GH
ERR502526	n/a	Human	GH
ERR502499	2019	Human	GH
ERR502529	2019	Human	GH
ERR502538	2019	Human	GH
SRR7131025	2016	Human	IT
SRR7131117	n/a	Human	IT
DRR120409	Elephant	Borneo	JP
DRR120408	Elephant	Borneo	JP
ERR161044	2003	Human	MW
SRR1791937	2005	Cattle	MX
SRR1792078	2007	Cattle	MX
SRR1791970	2005	Cattle	MX
SRR1791737	2001	Cattle	MX
SRR1792372	2013	Cattle	MX
SRR1791834	2002	Cattle	MX
SRR7240221	2015	Cattle	MX
SRR1791826	2002	Cattle	MX
SRR1791785	2001	Cattle	MX
SRR1791752	2001	Cattle	MX
SRR5657394	2016	Cattle	MX
SRR1792358	2013	Cattle	MX
SRR1791761	2001	Cattle	MX
SRR7240234	2016	Cattle	MX
SRR1791703	2000	Cattle	MX
SRR1792369	2013	Cattle	MX
SRR1792357	2013	Cattle	MX
SRR1792099	2007	Cattle	MX
SRR1791798	2002	Cattle	MX
SRR1791778	2001	Cattle	MX
SRR1791702	2000	Cattle	MX
SRR1791790	2001	Cattle	MX
SRR1792349	2012	Cattle	MX
SRR1791758	2001	Cattle	MX
SRR1791991	2006	Cattle	MX
SRR1791993	2006	Cattle	MX
SRR1791973	2005	Cattle	MX
SRR1791903	2003	Cattle	MX
SRR1792031	2006	Cattle	MX
SRR1791900	2003	Cattle	MX
SRR7240123	2011	Cattle	MX
SRR7240157	1995	Cattle	MX
SRR1792013	2006	Cattle	MX
SRR1791924	2004	Cattle	MX
SRR1792040	2007	Cattle	MX
SRR1791781	2001	Cattle	MX
SRR1791893	2003	Cattle	MX
SRR1792016	2006	Cattle	MX
SRR1791735	2001	Cattle	MX
SRR1792384	2013	Cattle	MX
SRR1791755	2001	Cattle	MX
SRR1791843	2002	Cattle	MX
SRR1791845	2002	Cattle	MX
SRR1792353	2012	Cattle	MX
SRR1791831	2002	Cattle	MX
SRR1791782	2001	Cattle	MX
SRR1791853	2002	Cattle	MX
SRR1791892	2003	Cattle	MX
SRR1792158	2008	Cattle	MX
SRR1791966	2005	Cattle	MX
SRR1791767	2001	Cattle	MX
SRR1791796	2002	Cattle	MX
SRR1792072	2007	Cattle	MX
SRR1791788	2001	Cattle	MX
SRR1791927	2004	Cattle	MX
SRR1792036	2006	Cattle	MX
SRR1792269	2010	Cattle	MX
SRR1792447	2013	Cattle	MX
SRR5657518	2015	Dairy	MX
SRR1791928	2004	Cattle	MX
SRR1792328	2011	Cattle	MX
SRR7240184	2001	Cattle	MX
SRR1792307	2011	Cattle	MX
SRR1791975	2005	Cattle	MX
SRR1791998	2005	Cattle	MX
SRR1791773	2001	Cattle	MX
SRR1791951	2005	Cattle	MX
SRR1791822	2002	Cattle	MX
SRR1791977	2005	Cattle	MX
SRR1792066	2007	Cattle	MX
SRR7240341	2002	Cattle	MX
SRR1792279	2010	Cattle	MX
SRR1791801	2002	Cattle	MX
SRR1792438	2013	Cattle	MX
SRR1792330	2011	Cattle	MX
SRR1791926	2004	Cattle	MX
SRR5657391	2016	Cattle	MX
SRR1792259	2010	Cattle	MX
SRR1792046	2006	Cattle	MX
SRR1791770	2001	Cattle	MX
SRR1791777	2001	Cattle	MX
SRR1791871	2003	Cattle	MX
SRR1791954	2005	Cattle	MX
SRR1791800	2002	Cattle	MX
SRR1792241	2009	Cattle	MX
SRR1791807	2002	Cattle	MX
SRR1791938	2005	Cattle	MX
SRR1792298	2011	Cattle	MX
SRR1791912	2004	Cattle	MX
SRR5657501	2015	Dairy	MX
SRR5657456	2015	Cattle	MX
SRR5657506	2015	Dairy	MX
SRR5657448	2016	Cattle	MX
SRR5657449	2016	Cattle	MX
SRR5657514	2015	Dairy	MX
SRR5657367	2015	Dairy	MX
SRR5657403	2016	Cattle	MX
SRR1792028	2006	Cattle	MX
SRR5657422	2016	Dairy	MX
SRR5657404	2015	Dairy	MX
SRR5657372	2016	Dairy	MX
SRR1792117	2008	Cattle	MX
SRR1792441	2013	Cattle	MX
SRR5657411	2015	Cattle	MX
SRR5657371	2015	Cattle	MX
SRR5657523	2016	Dairy	MX
SRR5657508	2015	Dairy	MX
SRR5657496	2015	Dairy	MX
SRR5657502	2015	Cattle	MX
SRR5657373	2016	Dairy	MX
SRR5657507	2015	Cattle	MX
SRR5657431	2016	Cattle	MX
SRR1791865	2003	Cattle	MX
SRR5657519	2015	Cattle	MX
SRR5657467	2015	Cattle	MX
SRR5657415	2016	Dairy	MX
SRR5657493	2015	Cattle	MX
SRR5657494	2015	Cattle	MX
SRR5657405	2015	Cattle	MX
SRR5657444	2016	Cattle	MX
SRR5657402	2015	Dairy	MX
SRR5657462	2015	Cattle	MX
SRR5657463	2015	Dairy	MX
SRR5657387	2016	Dairy	MX
SRR5657379	2015	Dairy	MX
SRR5657461	2016	Dairy	MX
SRR5657480	2012	Human	MX
SRR5657362	2015	Cattle	MX
SRR5657425	2016	Cattle	MX
SRR5657407	2016	Dairy	MX
SRR1791976	2005	Cheese	MX
SRR5657430	2016	Dairy	MX
SRR5657360	2016	Dairy	MX
SRR5657395	2016	Cattle	MX
SRR5657468	2015	Dairy	MX
SRR5657424	2015	Cattle	MX
SRR1792071	2007	Cattle	MX
SRR1792063	2007	Cattle	MX
SRR5657363	2016	Cattle	MX
SRR5657417	2015	Dairy	MX
SRR1791715	2001	Cattle	MX
SRR5657464	2012	Human	MX
SRR5657437	2016	Dairy	MX
SRR5657396	2016	Beef	MX
SRR5657397	2016	Cattle	MX
SRR5657520	2016	Dairy	MX
SRR5657378	2016	Dairy	MX
SRR5657441	2016	Cattle	MX
SRR5657466	2015	Dairy	MX
SRR5657385	2015	Dairy	MX
SRR7240233	2017	Cattle	MX
SRR5657469	2015	Dairy	MX
SRR5657511	2016	Dairy	MX
SRR7236131	1997	Cattle	MX
SRR1792073	2007	Cattle	MX
SRR1792245	2009	Cattle	MX
SRR1791736	2001	Cattle	MX
SRR7240083	2016	Cattle	MX
SRR1792155	2008	Cattle	MX
SRR1792118	2008	Cattle	MX
SRR1792409	2013	Cattle	MX
SRR1792171	2008	Cattle	MX
SRR7236129	2010	Dairy	MX
SRR7240342	2002	Cattle	MX
SRR7236378	2009	Dairy	MX
SRR1791891	2003	Cattle	MX
SRR1792449	2013	Cattle	MX
SRR5657513	2016	Dairy	MX
SRR10993938	2016	Cattle	NG
SRR10993943	2016	Cattle	NG
SRR10993939	2011	Cattle	NG
SRR10993933	2016	Cattle	NG
SRR10993934	2016	Cattle	NG
SRR10993947	2016	Cattle	NG
SRR10993956	2016	Cattle	NG
SRR10993945	2016	Cattle	NG
SRR10993942	2016	Cattle	NG
SRR10993952	2016	Cattle	NG
SRR10993948	2016	Cattle	NG
SRR10993949	2016	Cattle	NG
SRR10993944	2016	Cattle	NG
SRR10993951	2016	Cattle	NG
SRR10993950	2016	Cattle	NG
SRR10993953	2016	Cattle	NG
SRR10993940	2011	Cattle	NG
SRR10993946	2016	Cattle	NG
SRR10993937	2016	Cattle	NG
SRR10993954	2016	Cattle	NG
SRR10993955	2016	Cattle	NG
SRR10993936	2016	Cattle	NG
SRR10993932	2016	Cattle	NG
SRR10993957	2016	Cattle	NG
SRR10993941	2011	Cattle	NG
ERR841860	n/a	Cattle	NI
ERR125627	2002	Cattle	NI
ERR841869	n/a	Cattle	NI
ERR125608	2002	Cattle	NI
SRR10482937	2014	Deer	NIR
SRR10482938	2014	Deer	NIR
SRR10482940	2014	Deer	NIR
SRR10482939	2014	Deer	NIR
SRR10482975	2014	Cattle	NIR
SRR10482964	2014	Deer	NIR
SRR10482953	2014	Deer	NIR
SRR10482942	2014	Deer	NIR
SRR10482935	2014	Cattle	NIR
SRR10482936	2014	Cattle	NIR
SRR10482974	2015	Badger	NIR
SRR10482954	2015	Cattle	NIR
SRR10482952	2015	Deer	NIR
SRR10482941	2014	Cattle	NIR
SRR10482944	2015	Badger	NIR
SRR10482943	2015	Cattle	NIR
SRR10482945	2014	Cattle	NIR
SRR10482958	2014	Cattle	NIR
SRR10482955	2014	Deer	NIR
SRR10482957	2014	Cattle	NIR
SRR10482956	2014	Cattle	NIR
SRR10482959	2015	Cattle	NIR
SRR10482962	2014	Cattle	NIR
SRR10482960	2015	Cattle	NIR
SRR10482961	2014	Deer	NIR
SRR10482947	2015	Cattle	NIR
SRR10482946	2015	Deer	NIR
SRR10482948	2014	Cattle	NIR
SRR10482949	2015	Cattle	NIR
SRR10482950	2015	Cattle	NIR
SRR10482951	2014	Cattle	NIR
SRR10482967	2014	Cattle	NIR
SRR10482963	2015	Cattle	NIR
SRR10482965	2014	Deer	NIR
SRR10482966	2014	Deer	NIR
SRR10482968	2015	Cattle	NIR
SRR10482973	2015	Cattle	NIR
SRR10482972	2015	Deer	NIR
SRR10482969	2015	Deer	NIR
SRR10482970	2015	Cattle	NIR
SRR10482971	2015	Cattle	NIR
SRR1657070	2013	Cattle	PA
ERR026636	2006	Human	RU
ERR017796	2006	Human	RU
SRR3135067	2000	Elephant	TZ
SRR1791710	2001	Baboon	TZ
SRR8065075	2004	Cattle	UG
SRR8065077	2004	Cattle	UG
SRR8065072	2004	Cattle	UG
SRR8065083	2004	Cattle	UG
SRR8065076	2004	Cattle	UG
SRR8065074	2004	Cattle	UG
SRR8065081	2004	Cattle	UG
SRR8065073	2004	Cattle	UG
SRR8065084	2008	Cattle	UG
SRR1173570	2007	Chimp	UG
SRR8065080	2004	Cattle	UG
SRR8065087	2008	Human	UG
SRR8065070	2004	Cattle	UG
SRR8065086	2008	Cattle	UG
SRR8065085	2008	Cattle	UG
SRR8065078	2004	Cattle	UG
SRR8065069	2004	Cattle	UG
SRR8065071	2004	Cattle	UG
SRR8065079	2004	Cattle	UG
SRR1791963	2005	Cattle	US
SRR1791779	2001	Cattle	US
SRR7240480	2008	Cattle	US
SRR1791885	2003	Cattle	US
SRR7240393	1991	Cattle	US
SRR7240204	1992	Cattle	US
SRR1792504	1999	Cattle	US
SRR1791815	2002	Cattle	US
SRR1792416	2013	Cattle	US
SRR1792250	2010	Cattle	US
SRR7240022	2001	Cattle	US
SRR7240021	2001	Cattle	US
SRR7240463	2015	Cattle	US
SRR1792082	2007	Cattle	US
SRR7240121	2014	Cattle	US
SRR7240189	2001	Cattle	US
SRR1792169	2008	Cattle	US
SRR1791905	2003	Cattle	US
SRR1792322	2011	Cattle	US
SRR1791789	2001	Cattle	US
SRR1792450	2013	Cattle	US
SRR7240386	1991	Cattle	US
SRR1791707	2001	Jaguar	US
SRR1792153	2008	Cattle	US
SRR1791949	2005	Cattle	US
SRR1792305	2011	Cattle	US
SRR1792017	2006	Cattle	US
SRR1792195	2009	Cattle	US
SRR1792060	2007	Cattle	US
SRR1792339	2012	Cattle	US
SRR1792183	2009	Cattle	US
SRR7240058	2017	Cattle	US
SRR1792077	2007	Cattle	US
SRR1792260	2010	Cattle	US
SRR1792175	2009	Cattle	US
SRR1791911	2004	Cattle	US
SRR1792487	1994	Cattle	US
SRR1792282	2011	Cattle	US
SRR1791746	2001	Cattle	US
SRR7240457	1990	Cattle	US
SRR1792034	2006	Cattle	US
SRR1792312	2011	Cattle	US
SRR7240291	2017	Cattle	US
SRR1792443	2013	Cattle	US
SRR7240306	2017	Cattle	US
SRR1792350	2012	Cat	US
SRR1792494	1997	Cattle	US
SRR1792159	2008	FeralPig	US
SRR1791888	2003	Cattle	US
SRR7240490	2001	Cattle	US
SRR4019492	1998	Coyote	US
SRR1792503	1999	Cattle	US
SRR1792252	2010	Cattle	US
SRR1792383	2013	Cattle	US
SRR1792271	2010	Cattle	US
SRR1791812	2002	Cattle	US
SRR1792331	2012	Cattle	US
SRR1791839	2002	Cattle	US
SRR1791828	2002	Cattle	US
SRR1792112	2008	Cattle	US
SRR1792000	2005	Cattle	US
SRR1792098	2007	Cattle	US
SRR1792392	2013	Cattle	US
SRR1791894	2003	Cattle	US
SRR1792352	2012	Cattle	US
SRR1791738	2001	Cattle	US
SRR1792019	2006	Cattle	US
SRR1792306	2011	Cattle	US
SRR1792355	2013	Cattle	US
SRR7240259	2016	Cattle	US
SRR1792448	2013	Cattle	US
SRR1792442	2013	Cattle	US
SRR7240125	2011	Monkey	US
SRR3135070	2011	Monkey	US
SRR1792488	1994	Elk	US
SRR1792161	2008	FallowDeer	US
SRR1792493	1997	FallowDeer	US
SRR7240428	1994	Antelope	US
SRR1792068	2007	Cattle	US
SRR1792002	2005	Cattle	US
SRR1791708	2001	Cattle	US
SRR1791692	1999	Elk	US
SRR1792188	2009	Elk	US
SRR1792251	2010	Cattle	US
SRR7240455	1990	Cattle	US
SRR1791950	2005	Deer	US
SRR1792491	1996	Cattle	US
SRR1792111	2008	Cattle	US
SRR1792203	2009	Cattle	US
SRR1792261	2010	Cattle	US
SRR1791714	2001	Cattle	US
SRR7240203	1991	Primate	US
SRR7240359	2005	Cattle	US
SRR1791841	2002	Cattle	US
SRR7240357	2003	Cattle	US
SRR7240402	1995	Cattle	US
SRR1792485	1993	Cattle	US
SRR5430746	2005	Cattle	UY
SRR5431794	2005	Cattle	UY
SRR5431721	2005	Cattle	UY
SRR5430091	2005	Cattle	UY
SRR5430749	2005	Cattle	UY
SRR5431711	2005	Cattle	UY
SRR5431795	2005	Cattle	UY
SRR5430748	2005	Cattle	UY
SRR5431719	2005	Cattle	UY
SRR5431793	2005	Cattle	UY
SRR5431732	2005	Cattle	UY
SRR5430750	2005	Cattle	UY
SRR5430747	2005	Cattle	UY
SRR5430569	2005	Cattle	UY
SRR5431790	2005	Cattle	UY
SRR5431718	2005	Cattle	UY
SRR5431730	2005	Cattle	UY
SRR5430090	2005	Cattle	UY
SRR5431720	2005	Cattle	UY
SRR5431792	2005	Cattle	UY
SRR5382721	2005	Cattle	UY
SRR5430098	2005	Cattle	UY
SRR5431791	2005	Cattle	UY
ERR1815543	1999	Buffalo	ZA
ERR1815548	2000	Buffalo	ZA
ERR1815544	2003	Cattle	ZA
ERR1815539	1997	Buffalo	ZA
ERR1815550	1998	Lion	ZA
ERR1815540	1997	Kudu	ZA
ERR1815541	1999	Buffalo	ZA
ERR1815547	UNK	Buffalo	ZA
ERR1815542	1998	Buffalo	ZA
ERR1815545	1998	Buffalo	ZA
ERR1815538	1998	Lion	ZA
ERR1815546	1996	Buffalo	ZA
ERR1815549	1999	Lion	ZA
SRR8064853	2008	Cattle	ZM
SRR8064854	2008	Cattle	ZM
SRR8064855	2011	Cattle	ZM
SRR8064858	2011	Cattle	ZM
SRR8064859	2011	Cattle	ZM
SRR8064857	2011	Cattle	ZM
SRR8064856	2008	Cattle	ZM
SRR8064860	2011	Cattle	ZM
ERR1744455	REF	AF2122/97
SRR3135072	REF	Ravenel
SRR3135071	REF	NVSL AN5
ERR766224	REF	BCG	Russia
ERR766219	REF	BCG	Japan
ERR766220	REF	BCG	Moreau
ERR766225	REF	BCG	Sweden
ERR766213	REF	BCG	Birkhaug
ERR766223	REF	BCG	Prague
ERR766218	REF	BCG	Glaxo
ERR766215	REF	BCG	Connaught
ERR766217	REF	BCG	Frappier
ERR766226	REF	BCG	Tice
ERR766214	REF	BCG	China
ERR766222	REF	BCG	Phipps
SRR5485728	REF	BCG	NVSL Control
ERR766221	REF	BCG	Pasteur
