# Supplementary material for: Whole-Genome SNP Analysis Identifies Putative Mycobacterium bovis Transmission Clusters in Livestock and Wildlife in Catalonia, Spain
Source: Microorganisms. 2021 Jul 30;9(8):1629. doi: 10.3390/microorganisms9081629 (PMC8401651; doi:10.3390/microorganisms9081629)
Supplement: Supplementary file 1 [file microorganisms-09-01629-s001.zip › Supplementary File 3.xlsx]

## Sheet: Sheet1
Supplementary File 3. SNP table of 5,049 informative SNP sites for M. bovis isolates obtained from livestock and wildlife in Catalonia, Spain from 2008-2018. Reference position and call with respect to M. bovis AF2122/97 (NC_002945.4) are indicated in the first two rows, subsequent rows indicate the SNP called for each isolate (highlighted as red-thymine, green-adenine, yellow-guanine and blue-cy…
				Reference position and call
				NC_002945.4-1202556	NC_002945.4-1230481	NC_002945.4-1239407	NC_002945.4-1337306	NC_002945.4-1449676	NC_002945.4-1531139	NC_002945.4-1534472	NC_002945.4-1681297	NC_002945.4-1948694	NC_002945.4-1948695	NC_002945.4-1949953	NC_002945.4-2085647	NC_002945.4-2145037	NC_002945.4-2385281	NC_002945.4-2491229	NC_002945.4-2549037	NC_002945.4-2621635	NC_002945.4-2683292	NC_002945.4-2753867	NC_002945.4-2796794	NC_002945.4-3020830	NC_002945.4-3087870	NC_002945.4-3197525	NC_002945.4-3758023	NC_002945.4-4043919	NC_002945.4-4059332	NC_002945.4-4215611	NC_002945.4-4290320	NC_002945.4-4310263	NC_002945.4-4331638	NC_002945.4-4336694	NC_002945.4-466812	NC_002945.4-475370	NC_002945.4-595407	NC_002945.4-605702	NC_002945.4-772716	NC_002945.4-813045	NC_002945.4-870782	NC_002945.4-198890	NC_002945.4-2639338	NC_002945.4-2686713	NC_002945.4-2945495	NC_002945.4-3349690	NC_002945.4-3513233	NC_002945.4-3839959	NC_002945.4-3949068
Clade	Cluster	Isolate	Spoligotype	C	C	G	G	G	C	C	A	C	G	G	C	C	A	T	G	C	G	C	C	T	T	A	A	C	C	G	C	G	G	A	G	A	T	T	C	C	C	T	T	A	G	C	G	A	G
I		17-010561-27_09_Beef_ES	SB1016	T	T	A	A	C	T	T	G	T	T	A	T	G	T	C	A	T	A	A	A	A	C	C	G	T	T	A	T	A	C	G	A	C	C	C	T	G	T	G	C	G	T	T	A	C	C
I		17-010561-80_11_Beef_ES	SB1016	T	T	A	A	C	T	T	G	T	T	A	T	G	T	C	A	T	A	A	A	A	C	C	G	T	T	A	T	A	C	G	A	C	C	C	T	G	T	G	C	G	T	T	A	C	C
I	I.1	17-010561-53_10_Dairy_ES	SB1016	T	T	A	A	C	T	T	G	T	T	A	T	G	T	C	A	T	A	A	A	A	C	C	G	T	T	A	T	A	C	G	A	C	C	C	T	G	T	G	C	G	T	T	A	C	C
I	I.1	17-010561-52_10_Dairy_ES	SB1016	T	T	A	A	C	T	T	G	T	T	A	T	G	T	C	A	T	A	A	A	A	C	C	G	T	T	A	T	A	C	G	A	C	C	C	T	G	T	G	C	G	T	T	A	C	C
I	I.2	17-010561-74_11_Beef_ES	SB1016	T	T	A	A	C	T	T	G	T	T	A	T	G	T	C	A	T	A	A	A	A	C	C	G	T	T	A	T	A	C	G	A	C	C	C	T	G	T	G	C	G	T	T	A	C	C
I	I.2	17-010561-67_10_Beef_ES	SB1016	T	T	A	A	C	T	T	G	T	T	A	T	G	T	C	A	T	A	A	A	A	C	C	G	T	T	A	T	A	C	G	A	C	C	C	T	G	T	G	C	G	T	T	A	C	C
I	I.3	17-010561-149_16_Beef_ES	SB0140	T	T	A	A	C	T	T	G	T	T	A	T	G	T	C	A	T	A	A	A	A	C	C	G	T	T	A	T	A	C	G	A	C	C	C	T	G	T	T	T	A	G	C	G	A	G
I	I.3	17-010561-87_11_Dairy_ES	SB0140	T	T	A	A	C	T	T	G	T	T	A	T	G	T	C	A	T	A	A	A	A	C	C	G	T	T	A	T	A	C	G	A	C	C	C	T	G	T	T	T	A	G	C	G	A	G
I		17-010561-91_11_Fattening_UK-ES	SB0142	C	C	G	G	G	C	C	A	C	G	G	C	C	A	T	G	C	G	C	C	T	T	A	A	C	C	G	C	G	G	A	G	A	T	T	C	C	C	T	T	A	G	C	G	A	G
I		17-010561-118_14_Fattening_UK-ES	SB0140	C	C	G	G	G	C	C	A	C	G	G	C	C	A	T	G	C	G	C	C	T	T	A	A	C	C	G	C	G	G	A	G	A	T	T	C	C	C	T	T	A	G	C	G	A	G
I		17-010561-126_15_Fattening_IE-ES	SB0140	C	C	G	G	G	C	C	A	C	G	G	C	C	A	T	G	C	G	C	C	T	T	A	A	C	C	G	C	G	G	A	G	A	T	T	C	C	C	T	T	A	G	C	G	A	G
II	II.1	17-010561-60_10_Beef_ES	SB0832	C	C	G	G	G	C	C	A	C	G	G	C	C	A	T	G	C	G	C	C	T	T	A	A	C	C	G	C	G	G	A	G	A	T	T	C	C	C	T	T	A	G	C	G	A	G
II	II.1	17-010561-56_10_Fattening_ES	SB0832	C	C	G	G	G	C	C	A	C	G	G	C	C	A	T	G	C	G	C	C	T	T	A	A	C	C	G	C	G	G	A	G	A	T	T	C	C	C	T	T	A	G	C	G	A	G
II		17-010561-14_08_Beef_ES	SB0832	C	C	G	G	G	C	C	A	C	G	G	C	C	A	T	G	C	G	C	C	T	T	A	A	C	C	G	C	G	G	A	G	A	T	T	C	C	C	T	T	A	G	C	G	A	G
II	II.2	17-010561-124_15_Beef_ES	SB0832	C	C	G	G	G	C	C	A	C	G	G	C	C	A	T	G	C	G	C	C	T	T	A	A	C	C	G	C	G	G	A	G	A	T	T	C	C	C	T	T	A	G	C	G	A	G
II	II.2	17-010561-25_08_Beef_ES	SB0832	C	C	G	G	G	C	C	A	C	G	G	C	C	A	T	G	C	G	C	C	T	T	A	A	C	C	G	C	G	G	A	G	A	T	T	C	C	C	T	T	A	G	C	G	A	G
II		17-010561-134_15_Fattening_ES	SB0832	C	C	G	G	G	C	C	A	C	G	G	C	C	A	T	G	C	G	C	C	T	T	A	A	C	C	G	C	G	G	A	G	A	T	T	C	C	C	T	T	A	G	C	G	A	G
II	II.3	17-010561-131_15_Beef_ES	SB1341	C	C	G	G	G	C	C	A	C	G	G	C	C	A	T	G	C	G	C	C	T	T	A	A	C	C	G	C	G	G	A	G	A	T	T	C	C	C	T	T	A	G	C	G	A	G
II	II.3	17-010561-128_14_Beef_ES	SB1341	C	C	G	G	G	C	C	A	C	G	G	C	C	A	T	G	C	G	C	C	T	T	A	A	C	C	G	C	G	G	A	G	A	T	T	C	C	C	T	T	A	G	C	G	A	G
II	II.3	17-010561-109_14_Beef_ES	SB1341	C	C	G	G	G	C	C	A	C	G	G	C	C	A	T	G	C	G	C	C	T	T	A	A	C	C	G	C	G	G	A	G	A	T	T	C	C	C	T	T	A	G	C	G	A	G
II	II.4	17-010561-63_11_Beef_ES	SB0832	C	C	G	G	G	C	C	A	C	G	G	C	C	A	T	G	C	G	C	C	T	T	A	A	C	C	G	C	G	G	A	G	A	T	T	C	C	C	T	T	A	G	C	G	A	G
II	II.4	17-010561-144_16_Beef_FR-ES	SB0832	C	C	G	G	G	C	C	A	C	G	G	C	C	A	T	G	C	G	C	C	T	T	A	A	C	C	G	C	G	G	A	G	A	T	T	C	C	C	T	T	A	G	C	G	A	G
II	II.4	17-010561-24_09_Beef_ES	SB0832	C	C	G	G	G	C	C	A	C	G	G	C	C	A	T	G	C	G	C	C	T	T	A	A	C	C	G	C	G	G	A	G	A	T	T	C	C	C	T	T	A	G	C	G	A	G
II	II.5a	17-010561-82_11_Beef_ES	SB0134	C	C	G	G	G	C	C	A	C	G	G	C	C	A	T	G	C	G	C	C	T	T	A	A	C	C	G	C	G	G	A	G	A	T	T	C	C	C	T	T	A	G	C	G	A	G
II	II.5a	11-C016-2_Beef_ES	SB0134	C	C	G	G	G	C	C	A	C	G	G	C	C	A	T	G	C	G	C	C	T	T	A	A	C	C	G	C	G	G	A	G	A	T	T	C	C	C	T	T	A	G	C	G	A	G
II	II.5a	17-010561-13_08_Beef_ES	SB0134	C	C	G	G	G	C	C	A	C	G	G	C	C	A	T	G	C	G	C	C	T	T	A	A	C	C	G	C	G	G	A	G	A	T	T	C	C	C	T	T	A	G	C	G	A	G
II	II.5b	17-010561-65_11_Beef_ES	SB0134	C	C	G	G	G	C	C	A	C	G	G	C	C	A	T	G	C	G	C	C	T	T	A	A	C	C	G	C	G	G	A	G	A	T	T	C	C	C	T	T	A	G	C	G	A	G
II	II.5b	17-010561-71_10_Beef_FR-ES	SB0134	C	C	G	G	G	C	C	A	C	G	G	C	C	A	T	G	C	G	C	C	T	T	A	A	C	C	G	C	G	G	A	G	A	T	T	C	C	C	T	T	A	G	C	G	A	G
II	II.5b	11-C009-3_Beef_ES	SB0134	C	C	G	G	G	C	C	A	C	G	G	C	C	A	T	G	C	G	C	C	T	T	A	A	C	C	G	C	G	G	A	G	A	T	T	C	C	C	T	T	A	G	C	G	A	G
II	II.5b	17-010561-77_11_Beef_ES	SB0134	C	C	G	G	G	C	C	A	C	G	G	C	C	A	T	G	C	G	C	C	T	T	A	A	C	C	G	C	G	G	A	G	A	T	T	C	C	C	T	T	A	G	C	G	A	G
II	II.5b	17-010561-48_10_Fattening_ES	SB0134	C	C	G	G	G	C	C	A	C	G	G	C	C	A	T	G	C	G	C	C	T	T	A	A	C	C	G	C	G	G	A	G	A	T	T	C	C	C	T	T	A	G	C	G	A	G
II	II.5b	17-010561-58_10_Beef_ES	SB0134	C	C	G	G	G	C	C	A	C	G	G	C	C	A	T	G	C	G	C	C	T	T	A	A	C	C	G	C	G	G	A	G	A	T	T	C	C	C	T	T	A	G	C	G	A	G
II	II.5c	11-C022-2_Beef_ES	SB0134	C	C	G	G	G	C	C	A	C	G	G	C	C	A	T	G	C	G	C	C	T	T	A	A	C	C	G	C	G	G	A	G	A	T	T	C	C	C	T	T	A	G	C	G	A	G
II	II.5c	11-C002-1_Beef_ES	SB0134	C	C	G	G	G	C	C	A	C	G	G	C	C	A	T	G	C	G	C	C	T	T	A	A	C	C	G	C	G	G	A	G	A	T	T	C	C	C	T	T	A	G	C	G	A	G
II	II.5c	17-010561-72_11_Beef_ES	SB0134	C	C	G	G	G	C	C	A	C	G	G	C	C	A	T	G	C	G	C	C	T	T	A	A	C	C	G	C	G	G	A	G	A	T	T	C	C	C	T	T	A	G	C	G	A	G
II	II.5c	10-C026-1_Beef_ES	SB0134	C	C	G	G	G	C	C	A	C	G	G	C	C	A	T	G	C	G	C	C	T	T	A	A	C	C	G	C	G	G	A	G	A	T	T	C	C	C	T	T	A	G	C	G	A	G
II		17-010561-66_10_Beef_ES	SB0134	C	C	G	G	G	C	C	A	C	G	G	C	C	A	T	G	C	G	C	C	T	T	A	A	C	C	G	C	G	G	A	G	A	T	T	C	C	C	T	T	A	G	C	G	A	G
II		17-010561-34_09_Fattening_ES	SB0134	C	C	G	G	G	C	C	A	C	G	G	C	C	A	T	G	C	G	C	C	T	T	A	A	C	C	G	C	G	G	A	G	A	T	T	C	C	C	T	T	A	G	C	G	A	G
II		17-010561-29_09_Fattening_ES	SB0134	C	C	G	G	G	C	C	A	C	G	G	C	C	A	T	G	C	G	C	C	T	T	A	A	C	C	G	C	G	G	A	G	A	T	T	C	C	C	T	T	A	G	C	G	A	G
II		17-010561-100_12_Fattening_ES	SB0134	C	C	G	G	G	C	C	A	C	G	G	C	C	A	T	G	C	G	C	C	T	T	A	A	C	C	G	C	G	G	A	G	A	T	T	C	C	C	T	T	A	G	C	G	A	G
II		17-010561-16_09_Fattening_ES	SB0134	C	C	G	G	G	C	C	A	C	G	G	C	C	A	T	G	C	G	C	C	T	T	A	A	C	C	G	C	G	G	A	G	A	T	T	C	C	C	T	T	A	G	C	G	A	G
II		17-010561-115_14_Beef_ES	SB0134	C	C	G	G	G	C	C	A	C	G	G	C	C	A	T	G	C	G	C	C	T	T	A	A	C	C	G	C	G	G	A	G	A	T	T	C	C	C	T	T	A	G	C	G	A	G
III		17-010561-123_15_Beef_ES	SB0121	C	C	G	G	G	C	C	A	C	G	G	C	C	A	T	G	C	G	C	C	T	T	A	A	C	C	G	C	G	G	A	G	A	T	T	C	C	C	T	T	A	G	C	G	A	G
III	III.1	17-010561-17_08_Bullfighting_ES	SB1095	C	C	G	G	G	C	C	A	C	G	G	C	C	A	T	G	C	G	C	C	T	T	A	A	C	C	G	C	G	G	A	G	A	T	T	C	C	C	T	T	A	G	C	G	A	G
III	III.1	17-010561-18_08_Bullfighting_ES	SB1685	C	C	G	G	G	C	C	A	C	G	G	C	C	A	T	G	C	G	C	C	T	T	A	A	C	C	G	C	G	G	A	G	A	T	T	C	C	C	T	T	A	G	C	G	A	G
III	III.1	17-010561-20_08_Bullfighting_ES	SB1685	C	C	G	G	G	C	C	A	C	G	G	C	C	A	T	G	C	G	C	C	T	T	A	A	C	C	G	C	G	G	A	G	A	T	T	C	C	C	T	T	A	G	C	G	A	G
III		17-010561-113_13_Beef_ES	SB0294	C	C	G	G	G	C	C	A	C	G	G	C	C	A	T	G	C	G	C	C	T	T	A	A	C	C	G	C	G	G	A	G	A	T	T	C	C	C	T	T	A	G	C	G	A	G
III		17-010561-143_16_Beef_ES	SB0121	C	C	G	G	G	C	C	A	C	G	G	C	C	A	T	G	C	G	C	C	T	T	A	A	C	C	G	C	G	G	A	G	A	T	T	C	C	C	T	T	A	G	C	G	A	G
III		17-010561-84_11_Beef_ES	SB0121	C	C	G	G	G	C	C	A	C	G	G	C	C	A	T	G	C	G	C	C	T	T	A	A	C	C	G	C	G	G	A	G	A	T	T	C	C	C	T	T	A	G	C	G	A	G
III		17-010561-105_14_Fattening_ES	SB1259	C	C	G	G	G	C	C	A	C	G	G	C	C	A	T	G	C	G	C	C	T	T	A	A	C	C	G	C	G	G	A	G	A	T	T	C	C	C	T	T	A	G	C	G	A	G
III		17-010561-89_11_Beef_ES	SB0121	C	C	G	G	G	C	C	A	C	G	G	C	C	A	T	G	C	G	C	C	T	T	A	A	C	C	G	C	G	G	A	G	A	T	T	C	C	C	T	T	A	G	C	G	A	G
III		17-010561-86_11_Fattening_ES	SB0121	C	C	G	G	G	C	C	A	C	G	G	C	C	A	T	G	C	G	C	C	T	T	A	A	C	C	G	C	G	G	A	G	A	T	T	C	C	C	T	T	A	G	C	G	A	G
III		17-010561-132_14_Fattening_ES	SB0121	C	C	G	G	G	C	C	A	C	G	G	C	C	A	T	G	C	G	C	C	T	T	A	A	C	C	G	C	G	G	A	G	A	T	T	C	C	C	T	T	A	G	C	G	A	G
III		17-010561-40_09_Beef_ES	SB0295	C	C	G	G	G	C	C	A	C	G	G	C	C	A	T	G	C	G	C	C	T	T	A	A	C	C	G	C	G	G	A	G	A	T	T	C	C	C	T	T	A	G	C	G	A	G
III	III.2	17-010561-51_10_Beef_ES	SB0295	C	C	G	G	G	C	C	A	C	G	G	C	C	A	T	G	C	G	C	C	T	T	A	A	C	C	G	C	G	G	A	G	A	T	T	C	C	C	T	T	A	G	C	G	A	G
III	III.2	17-010561-50_10_Beef_ES	SB0295	C	C	G	G	G	C	C	A	C	G	G	C	C	A	T	G	C	G	C	C	T	T	A	A	C	C	G	C	G	G	A	G	A	T	T	C	C	C	T	T	A	G	C	G	A	G
III	III.2	17-010561-94_12_Fattening_ES	SB0295	C	C	G	G	G	C	C	A	C	G	G	C	C	A	T	G	C	G	C	C	T	T	A	A	C	C	G	C	G	G	A	G	A	T	T	C	C	C	T	T	A	G	C	G	A	G
III		17-010561-133_14_Beef_ES	SB0152	C	C	G	G	G	C	C	A	C	G	G	C	C	A	T	G	C	G	C	C	T	T	A	A	C	C	G	C	G	G	A	G	A	T	T	C	C	C	T	T	A	G	C	G	A	G
III	III.3	17-010561-75_11_Beef_ES	SB0121	C	C	G	G	G	C	C	A	C	G	G	C	C	A	T	G	C	G	C	C	T	T	A	A	C	C	G	C	G	G	A	G	A	T	T	C	C	C	T	T	A	G	C	G	A	G
III	III.3	17-010561-161_16_Wildboar_ES	SB0121	C	C	G	G	G	C	C	A	C	G	G	C	C	A	T	G	C	G	C	C	T	T	A	A	C	C	G	C	G	G	A	G	A	T	T	C	C	C	T	T	A	G	C	G	A	G
IV		17-010561-62_10_Beef_ES	SB1873	C	C	G	G	G	C	C	A	C	G	G	C	C	A	T	G	C	G	C	C	T	T	A	A	C	C	G	C	G	G	A	G	A	T	T	C	C	C	T	T	A	G	C	G	A	G
IV		17-010561-6_09_Fattening_ES	SB0124	C	C	G	G	G	C	C	A	C	G	G	C	C	A	T	G	C	G	C	C	T	T	A	A	C	C	G	C	G	G	A	G	A	T	T	C	C	C	T	T	A	G	C	G	A	G
IV		17-010561-97_12_Beef_ES	SB0124	C	C	G	G	G	C	C	A	C	G	G	C	C	A	T	G	C	G	C	C	T	T	A	A	C	C	G	C	G	G	A	G	A	T	T	C	C	C	T	T	A	G	C	G	A	G
IV		17-010561-1_08_Watusi_ES	SB0339	C	C	G	G	G	C	C	A	C	G	G	C	C	A	T	G	C	G	C	C	T	T	A	A	C	C	G	C	G	G	A	G	A	T	T	C	C	C	T	T	A	G	C	G	A	G
IV		17-010561-5_09_Beef_ES	SB0121	C	C	G	G	G	C	C	A	C	G	G	C	C	A	T	G	C	G	C	C	T	T	A	A	C	C	G	C	G	G	A	G	A	T	T	C	C	C	T	T	A	G	C	G	A	G
V		17-010561-21_08_Dairy_ES	SB0121	C	C	G	G	G	C	C	A	C	G	G	C	C	A	T	G	C	G	C	C	T	T	A	A	C	C	G	C	G	G	A	G	A	T	T	C	C	C	T	T	A	G	C	G	A	G
V	V.1a	17-010561-83_11_Beef_ES	SB0121	C	C	G	G	G	C	C	A	C	G	G	C	C	A	T	G	C	G	C	C	T	T	A	A	C	C	G	C	G	G	A	G	A	T	T	C	C	C	T	T	A	G	C	G	A	G
V	V.1a	11-C016-3_Beef_ES	SB0121	C	C	G	G	G	C	C	A	C	G	G	C	C	A	T	G	C	G	C	C	T	T	A	A	C	C	G	C	G	G	A	G	A	T	T	C	C	C	T	T	A	G	C	G	A	G
V	V.1a	17-010561-64_11_Beef_ES	SB0121	C	C	G	G	G	C	C	A	C	G	G	C	C	A	T	G	C	G	C	C	T	T	A	A	C	C	G	C	G	G	A	G	A	T	T	C	C	C	T	T	A	G	C	G	A	G
V	V.1b	17-010561-146_16_Beef_ES	SB0121	C	C	G	G	G	C	C	A	C	G	G	C	C	A	T	G	C	G	C	C	T	T	A	A	C	C	G	C	G	G	A	G	A	T	T	C	C	C	T	T	A	G	C	G	A	G
V	V.1b	17-010561-10_08_Beef_ES	SB0121	C	C	G	G	G	C	C	A	C	G	G	C	C	A	T	G	C	G	C	C	T	T	A	A	C	C	G	C	G	G	A	G	A	T	T	C	C	C	T	T	A	G	C	G	A	G
V		17-010561-154_15_Beef_ES	SB0265	C	C	G	G	G	C	C	A	C	G	G	C	C	A	T	G	C	G	C	C	T	T	A	A	C	C	G	C	G	G	A	G	A	T	T	C	C	C	T	T	A	G	C	G	A	G
VI		17-010561-81_11_Beef_ES	SB0121	C	C	G	G	G	C	C	A	C	G	G	C	C	A	T	G	C	G	C	C	T	T	A	A	C	C	G	C	G	G	A	G	A	T	T	C	C	C	T	T	A	G	C	G	A	G
VI		17-010561-30_09_Fattening_ES	SB0121	C	C	G	G	G	C	C	A	C	G	G	C	C	A	T	G	C	G	C	C	T	T	A	A	C	C	G	C	G	G	A	G	A	T	T	C	C	C	T	T	A	G	C	G	A	G
VI		17-010561-76_11_Beef_ES	SB0121	C	C	G	G	G	C	C	A	C	G	G	C	C	A	T	G	C	G	C	C	T	T	A	A	C	C	G	C	G	G	A	G	A	T	T	C	C	C	T	T	A	G	C	G	A	G
VI	VI.1	17-010561-70_10_Beef_ES	SB0121	C	C	G	G	G	C	C	A	C	G	G	C	C	A	T	G	C	G	C	C	T	T	A	A	C	C	G	C	G	G	A	G	A	T	T	C	C	C	T	T	A	G	C	G	A	G
VI	VI.1	17-010561-46_10_Beef_ES	SB0121	C	C	G	G	G	C	C	A	C	G	G	C	C	A	T	G	C	G	C	C	T	T	A	A	C	C	G	C	G	G	A	G	A	T	T	C	C	C	T	T	A	G	C	G	A	G
VI	VI.1	17-010561-47_10_Beef_ES	SB0121	C	C	G	G	G	C	C	A	C	G	G	C	C	A	T	G	C	G	C	C	T	T	A	A	C	C	G	C	G	G	A	G	A	T	T	C	C	C	T	T	A	G	C	G	A	G
VI		17-010561-19_08_Bullfighting_ES	SB1192	C	C	G	G	G	C	C	A	C	G	G	C	C	A	T	G	C	G	C	C	T	T	A	A	C	C	G	C	G	G	A	G	A	T	T	C	C	C	T	T	A	G	C	G	A	G
VI	VI.2	17-010561-170_14_Beef_ES	SB1257	C	C	G	G	G	C	C	A	C	G	G	C	C	A	T	G	C	G	C	C	T	T	A	A	C	C	G	C	G	G	A	G	A	T	T	C	C	C	T	T	A	G	C	G	A	G
VI	VI.2	17-010561-111_14_Beef_ES	SB1257	C	C	G	G	G	C	C	A	C	G	G	C	C	A	T	G	C	G	C	C	T	T	A	A	C	C	G	C	G	G	A	G	A	T	T	C	C	C	T	T	A	G	C	G	A	G
VI	VI.3	17-010561-162_16_Wildboar_ES	SB0119	C	C	G	G	G	C	C	A	C	G	G	C	C	A	T	G	C	G	C	C	T	T	A	A	C	C	G	C	G	G	A	G	A	T	T	C	C	C	T	T	A	G	C	G	A	G
VI	VI.3	17-010561-152_15_Beef_ES	SB0119	C	C	G	G	G	C	C	A	C	G	G	C	C	A	T	G	C	G	C	C	T	T	A	A	C	C	G	C	G	G	A	G	A	T	T	C	C	C	T	T	A	G	C	G	A	G
VI		17-010561-99_12_Beef_ES	SB1142	C	C	G	G	G	C	C	A	C	G	G	C	C	A	T	G	C	G	C	C	T	T	A	A	C	C	G	C	G	G	A	G	A	T	T	C	C	C	T	T	A	G	C	G	A	G
VI	VI.4	17-010561-98_12_Beef_ES	SB0121	C	C	G	G	G	C	C	A	C	G	G	C	C	A	T	G	C	G	C	C	T	T	A	A	C	C	G	C	G	G	A	G	A	T	T	C	C	C	T	T	A	G	C	G	A	G
VI	VI.4	17-010561-54_10_Beef_RO-ES	SB0121	C	C	G	G	G	C	C	A	C	G	G	C	C	A	T	G	C	G	C	C	T	T	A	A	C	C	G	C	G	G	A	G	A	T	T	C	C	C	T	T	A	G	C	G	A	G
VI	VI.4	17-010561-85_11_Beef_ES	SB0121	C	C	G	G	G	C	C	A	C	G	G	C	C	A	T	G	C	G	C	C	T	T	A	A	C	C	G	C	G	G	A	G	A	T	T	C	C	C	T	T	A	G	C	G	A	G
VI	VI.5a	18-035270-C-018-18-2_Beef_ES	SB1337	C	C	G	G	G	C	C	A	C	G	G	C	C	A	T	G	C	G	C	C	T	T	A	A	C	C	G	C	G	G	A	G	A	T	T	C	C	C	T	T	A	G	C	G	A	G
VI	VI.5a	18-035270-C-004-17-1_Beef_ES	SB1337	C	C	G	G	G	C	C	A	C	G	G	C	C	A	T	G	C	G	C	C	T	T	A	A	C	C	G	C	G	G	A	G	A	T	T	C	C	C	T	T	A	G	C	G	A	G
VI	VI.5a	18-035270-C-018-18-3_Beef_ES	SB1337	C	C	G	G	G	C	C	A	C	G	G	C	C	A	T	G	C	G	C	C	T	T	A	A	C	C	G	C	G	G	A	G	A	T	T	C	C	C	T	T	A	G	C	G	A	G
VI	VI.5a	18-035270-C-021-17-1_Beef_FR-ES	SB1337	C	C	G	G	G	C	C	A	C	G	G	C	C	A	T	G	C	G	C	C	T	T	A	A	C	C	G	C	G	G	A	G	A	T	T	C	C	C	T	T	A	G	C	G	A	G
VI	VI.5a	18-035270-C-021-17-8_Beef_ES	SB1337	C	C	G	G	G	C	C	A	C	G	G	C	C	A	T	G	C	G	C	C	T	T	A	A	C	C	G	C	G	G	A	G	A	T	T	C	C	C	T	T	A	G	C	G	A	G
VI	VI.5a	18-035270-C-020-18-3_Wildboar_ES	SB1337	C	C	G	G	G	C	C	A	C	G	G	C	C	A	T	G	C	G	C	C	T	T	A	A	C	C	G	C	G	G	A	G	A	T	T	C	C	C	T	T	A	G	C	G	A	G
VI	VI.5a	18-035270-C-021-17-7_Beef_ES	SB1337	C	C	G	G	G	C	C	A	C	G	G	C	C	A	T	G	C	G	C	C	T	T	A	A	C	C	G	C	G	G	A	G	A	T	T	C	C	C	T	T	A	G	C	G	A	G
VI	VI.5a	18-035270-C-007-18-2_Beef_ES	SB1337	C	C	G	G	G	C	C	A	C	G	G	C	C	A	T	G	C	G	C	C	T	T	A	A	C	C	G	C	G	G	A	G	A	T	T	C	C	C	T	T	A	G	C	G	A	G
VI	VI.5b	18-035270-C-032-17-11_Beef_ES	SB1337	C	C	G	G	G	C	C	A	C	G	G	C	C	A	T	G	C	G	C	C	T	T	A	A	C	C	G	C	G	G	A	G	A	T	T	C	C	C	T	T	A	G	C	G	A	G
VI	VI.5b	18-035270-C-021-17-3_Beef_ES	SB1337	C	C	G	G	G	C	C	A	C	G	G	C	C	A	T	G	C	G	C	C	T	T	A	A	C	C	G	C	G	G	A	G	A	T	T	C	C	C	T	T	A	G	C	G	A	G
VI	VI.5b	18-035270-C-021-17-2_Beef_ES	SB1337	C	C	G	G	G	C	C	A	C	G	G	C	C	A	T	G	C	G	C	C	T	T	A	A	C	C	G	C	G	G	A	G	A	T	T	C	C	C	T	T	A	G	C	G	A	G
VI	VI.5b	18-035270-C-013-18-6_Beef_ES	SB1337	C	C	G	G	G	C	C	A	C	G	G	C	C	A	T	G	C	G	C	C	T	T	A	A	C	C	G	C	G	G	A	G	A	T	T	C	C	C	T	T	A	G	C	G	A	G
VI	VI.5c	18-035270-C-029-17-11_Beef_ES	SB1337	C	C	G	G	G	C	C	A	C	G	G	C	C	A	T	G	C	G	C	C	T	T	A	A	C	C	G	C	G	G	A	G	A	T	T	C	C	C	T	T	A	G	C	G	A	G
VI	VI.5c	18-035270-C-029-17-12_Beef_ES	SB1337	C	C	G	G	G	C	C	A	C	G	G	C	C	A	T	G	C	G	C	C	T	T	A	A	C	C	G	C	G	G	A	G	A	T	T	C	C	C	T	T	A	G	C	G	A	G
VI		17-010561-96_13_Fattening_ES	SB0121	C	C	G	G	G	C	C	A	C	G	G	C	C	A	T	G	C	G	C	C	T	T	A	A	C	C	G	C	G	G	A	G	A	T	T	C	C	C	T	T	A	G	C	G	A	G
VI		17-010561-28_09_Beef_ES	SB0121	C	C	G	G	G	C	C	A	C	G	G	C	C	A	T	G	C	G	C	C	T	T	A	A	C	C	G	C	G	G	A	G	A	T	T	C	C	C	T	T	A	G	C	G	A	G
VI		17-010561-15_09_Dairy_ES	SB0121	C	C	G	G	G	C	C	A	C	G	G	C	C	A	T	G	C	G	C	C	T	T	A	A	C	C	G	C	G	G	A	G	A	T	T	C	C	C	T	T	A	G	C	G	A	G
VI	VI.6	17-010561-35_09_Fattening_ES	SB0121	C	C	G	G	G	C	C	A	C	G	G	C	C	A	T	G	C	G	C	C	T	T	A	A	C	C	G	C	G	G	A	G	A	T	T	C	C	C	T	T	A	G	C	G	A	G
VI	VI.6	17-010561-38_09_Beef_ES	SB0121	C	C	G	G	G	C	C	A	C	G	G	C	C	A	T	G	C	G	C	C	T	T	A	A	C	C	G	C	G	G	A	G	A	T	T	C	C	C	T	T	A	G	C	G	A	G
VI		17-010561-9_08_Goat_ES	SB0121	C	C	G	G	G	C	C	A	C	G	G	C	C	A	T	G	C	G	C	C	T	T	A	A	C	C	G	C	G	G	A	G	A	T	T	C	C	C	T	T	A	G	C	G	A	G
VII		17-010561-42_10_Fattening_RO-ES	SB2312	C	C	G	G	G	C	C	A	C	G	G	C	C	A	T	G	C	G	C	C	T	T	A	A	C	C	G	C	G	G	A	G	A	T	T	C	C	C	T	T	A	G	C	G	A	G
VII		17-010561-49_09_Fattening_ES	SB0134	C	C	G	G	G	C	C	A	C	G	G	C	C	A	T	G	C	G	C	C	T	T	A	A	C	C	G	C	G	G	A	G	A	T	T	C	C	C	T	T	A	G	C	G	A	G
VII		17-010561-26_09_Beef_ES	SB0120	C	C	G	G	G	C	C	A	C	G	G	C	C	A	T	G	C	G	C	C	T	T	A	A	C	C	G	C	G	G	A	G	A	T	T	C	C	C	T	T	A	G	C	G	A	G
VII	VII.1	17-010561-33_09_Beef_ES	SB0120	C	C	G	G	G	C	C	A	C	G	G	C	C	A	T	G	C	G	C	C	T	T	A	A	C	C	G	C	G	G	A	G	A	T	T	C	C	C	T	T	A	G	C	G	A	G
VII	VII.1	17-010561-31_09_Fattening_ES	SB0120	C	C	G	G	G	C	C	A	C	G	G	C	C	A	T	G	C	G	C	C	T	T	A	A	C	C	G	C	G	G	A	G	A	T	T	C	C	C	T	T	A	G	C	G	A	G
VII	VII.2	17-010561-8_09_Beef_ES	SB0120	C	C	G	G	G	C	C	A	C	G	G	C	C	A	T	G	C	G	C	C	T	T	A	A	C	C	G	C	G	G	A	G	A	T	T	C	C	C	T	T	A	G	C	G	A	G
VII	VII.2	17-010561-32_09_Beef_ES	SB0120	C	C	G	G	G	C	C	A	C	G	G	C	C	A	T	G	C	G	C	C	T	T	A	A	C	C	G	C	G	G	A	G	A	T	T	C	C	C	T	T	A	G	C	G	A	G
VII	VII.2	17-010561-7_09_Beef_ES	SB0120	C	C	G	G	G	C	C	A	C	G	G	C	C	A	T	G	C	G	C	C	T	T	A	A	C	C	G	C	G	G	A	G	A	T	T	C	C	C	T	T	A	G	C	G	A	G
VII	VII.3	15-C011-4_Beef_ES	SB0828	C	C	G	G	G	C	C	A	C	G	G	C	C	A	T	G	C	G	C	C	T	T	A	A	C	C	G	C	G	G	A	G	A	T	T	C	C	C	T	T	A	G	C	G	A	G
VII	VII.3	15-C009-1_Beef_ES	SB0828	C	C	G	G	G	C	C	A	C	G	G	C	C	A	T	G	C	G	C	C	T	T	A	A	C	C	G	C	G	G	A	G	A	T	T	C	C	C	T	T	A	G	C	G	A	G
VII	VII.3	15-C009-4_Beef_ES	SB0828	C	C	G	G	G	C	C	A	C	G	G	C	C	A	T	G	C	G	C	C	T	T	A	A	C	C	G	C	G	G	A	G	A	T	T	C	C	C	T	T	A	G	C	G	A	G
VII	VII.3	15-C009-2_Beef_ES	SB0828	C	C	G	G	G	C	C	A	C	G	G	C	C	A	T	G	C	G	C	C	T	T	A	A	C	C	G	C	G	G	A	G	A	T	T	C	C	C	T	T	A	G	C	G	A	G
VII	VII.3	15-C008-11_Beef_ES	SB0828	C	C	G	G	G	C	C	A	C	G	G	C	C	A	T	G	C	G	C	C	T	T	A	A	C	C	G	C	G	G	A	G	A	T	T	C	C	C	T	T	A	G	C	G	A	G
VII		17-010561-37_09_Beef_ES	SB0828	C	C	G	G	G	C	C	A	C	G	G	C	C	A	T	G	C	G	C	C	T	T	A	A	C	C	G	C	G	G	A	G	A	T	T	C	C	C	T	T	A	G	C	G	A	G
VII		17-010561-116_13_Fattening_FR-ES	SB0120	C	C	G	G	G	C	C	A	C	G	G	C	C	A	T	G	C	G	C	C	T	T	A	A	C	C	G	C	G	G	A	G	A	T	T	C	C	C	T	T	A	G	C	G	A	G
VII		17-010561-57_09_Beef_ES	SB0120	C	C	G	G	G	C	C	A	C	G	G	C	C	A	T	G	C	G	C	C	T	T	A	A	C	C	G	C	G	G	A	G	A	T	T	C	C	C	T	T	A	G	C	G	A	G
Mapping quality				60	60	60	60	60	60	60	60	60	60	60	60	60	60	60	60	60	59	60	59	60	60	60	60	59	60	59	60	60	60	60	59	59	60	60	60	60	60	60	60	60	60	60	60	60	60
Annotations				possible lipase lipu, lipU, BQ2027_MB1105	hypothetical protein, None, BQ2027_MB1130	hypothetical protein, None, BQ2027_MB1141C	PROBABLE FATTY-ACID-COA LIGASE FADD36 (FATTY-ACID-COA SYNTHETASE) (FATTY-ACID-COA SYNTHASE), fadD36, BQ2027_MB1225	PROBABLE ARGINYL-TRNA SYNTHETASE ARGS (ARGRS) (Arginine--tRNA ligase), argS, BQ2027_MB1324	PROBABLE TRANSCRIPTIONAL REGULATORY PROTEIN, None, BQ2027_MB1393	PROBABLE OXIDOREDUCTASE, None, BQ2027_MB1395	PROBABLE MEMBRANE PROTEIN, None, BQ2027_MB1527	possible succinate-semialdehyde dehydrogenase [nadp+] dependent (ssdh) gabd2, gabD2, BQ2027_MB1760	possible succinate-semialdehyde dehydrogenase [nadp+] dependent (ssdh) gabd2, gabD2, BQ2027_MB1760	PROBABLE CONSERVED TRANSMEMBRANE PROTEIN, None, BQ2027_MB1762C	hypothetical protein, None, BQ2027_MB1873C	No annotated product	hypothetical protein, None, BQ2027_MB2165C	PROBABLE CONSERVED TRANSMEMBRANE PROTEIN, None, BQ2027_MB2259	hypothetical protein, None, BQ2027_MB2317	PROBABLE PHOH-LIKE PROTEIN PHOH1 (PHOSPHATE STARVATION-INDUCIBLE PROTEIN PSIH), phoH1, BQ2027_MB2389C	hypothetical protein, None, BQ2027_MB2436C	PROBABLE NAD-DEPENDENT GLUTAMATE DEHYDROGENASE GDH (NAD-GDH) (NAD-DEPENDENT GLUTAMIC DEHYDROGENASE), gdh, BQ2027_MB2503C	hypothetical protein, None, BQ2027_MB2538C	No annotated product	HYPOTHETICAL PROTEIN, None, BQ2027_MB2843C	PROBABLE CHROMOSOME PARTITION PROTEIN SMC, smc, BQ2027_MB2946C	POSSIBLE TRANSPOSASE, None, BQ2027_MB3419	PROBABLE DIPEPTIDE-TRANSPORT ATP-BINDING PROTEIN ABC TRANSPORTER DPPD, dppD, BQ2027_MB3687C	possible hydrolase, None, BQ2027_MB3701C	hypothetical protein, None, BQ2027_MB3841	esx conserved component ecccb1. esx-1 type vii secretion system protein., ecccb1, BQ2027_MB3901	probable alanine and proline rich membrane-anchored mycosin mycp2 (serine protease) (subtilisin-like protease) (subtilase-like) (mycosin-2), mycp2, BQ2027_MB3916C	No annotated product	PROBABLE CONSERVED TRANSMEMBRANE PROTEIN, None, BQ2027_MB3940	PROBABLE TRANSCRIPTIONAL REGULATORY PROTEIN (PROBABLY LUXR/UHPA-FAMILY), None, BQ2027_MB0393	POSSIBLE SECRETED PROTEIN, None, BQ2027_MB0400C	CYCLOPROPANE-FATTY-ACYL-PHOSPHOLIPID SYNTHASE 2 CMAA2 (CYCLOPROPANE FATTY ACID SYNTHASE) (CFA SYNTHASE) (CYCLOPROPANE MYCOLIC ACID SYNTHASE 2) (MYCOLIC ACID TRANS-CYCLOPROPANE SYNTHETASE), cmaA2, BQ2027_MB0515C	No annotated product	POSSIBLE CONSERVED LIPOPROTEIN LPQP, lpqP, BQ2027_MB0690	No annotated product	hypothetical protein, None, BQ2027_MB0798	MCE-FAMILY PROTEIN MCE1A, mce1A, BQ2027_MB0175	PEPTIDE SYNTHETASE MBTE (PEPTIDE SYNTHASE), mbtE, BQ2027_MB2401C	No annotated product	possible atp-dependent protease atp-binding subunit clpc2, clpX', BQ2027_MB2686	PROBABLE ELECTRON TRANSFER FLAVOPROTEIN (BETA-SUBUNIT) FIXA (BETA-ETF) (ELECTRON TRANSFER FLAVOPROTEIN SMALL SUBUNIT) (ETFSS), fixA, BQ2027_MB3055C	No annotated product	PROBABLE ACETOLACTATE SYNTHASE (LARGE SUBUNIT) ILVB2 (AHAS) (ACETOHYDROXY-ACID SYNTHASE LARGE SUBUNIT) (ALS), ilvB2, BQ2027_MB3499C	PROBABLE ACYL-COA DEHYDROGENASE FADE30, fadE30, BQ2027_MB3590C
		map-quality		60	60	60	60	60	60	60	60	60	60	60	60	60	60	60	60	60	59	60	59	60	60	60	60	59	60	59	60	60	60	60	59	59	60	60	60	60	60	60	60	60	60	60	60	60	60
		annotations		possible lipase lipu, lipU, BQ2027_MB1105	hypothetical protein, None, BQ2027_MB1130	hypothetical protein, None, BQ2027_MB1141C	PROBABLE FATTY-ACID-COA LIGASE FADD36 (FATTY-ACID-COA SYNTHETASE) (FATTY-ACID-COA SYNTHASE), fadD36, BQ2027_MB1225	PROBABLE ARGINYL-TRNA SYNTHETASE ARGS (ARGRS) (Arginine--tRNA ligase), argS, BQ2027_MB1324	PROBABLE TRANSCRIPTIONAL REGULATORY PROTEIN, None, BQ2027_MB1393	PROBABLE OXIDOREDUCTASE, None, BQ2027_MB1395	PROBABLE MEMBRANE PROTEIN, None, BQ2027_MB1527	possible succinate-semialdehyde dehydrogenase [nadp+] dependent (ssdh) gabd2, gabD2, BQ2027_MB1760	possible succinate-semialdehyde dehydrogenase [nadp+] dependent (ssdh) gabd2, gabD2, BQ2027_MB1760	PROBABLE CONSERVED TRANSMEMBRANE PROTEIN, None, BQ2027_MB1762C	hypothetical protein, None, BQ2027_MB1873C	No annotated product	hypothetical protein, None, BQ2027_MB2165C	PROBABLE CONSERVED TRANSMEMBRANE PROTEIN, None, BQ2027_MB2259	hypothetical protein, None, BQ2027_MB2317	PROBABLE PHOH-LIKE PROTEIN PHOH1 (PHOSPHATE STARVATION-INDUCIBLE PROTEIN PSIH), phoH1, BQ2027_MB2389C	hypothetical protein, None, BQ2027_MB2436C	PROBABLE NAD-DEPENDENT GLUTAMATE DEHYDROGENASE GDH (NAD-GDH) (NAD-DEPENDENT GLUTAMIC DEHYDROGENASE), gdh, BQ2027_MB2503C	hypothetical protein, None, BQ2027_MB2538C	No annotated product	HYPOTHETICAL PROTEIN, None, BQ2027_MB2843C	PROBABLE CHROMOSOME PARTITION PROTEIN SMC, smc, BQ2027_MB2946C	POSSIBLE TRANSPOSASE, None, BQ2027_MB3419	PROBABLE DIPEPTIDE-TRANSPORT ATP-BINDING PROTEIN ABC TRANSPORTER DPPD, dppD, BQ2027_MB3687C	possible hydrolase, None, BQ2027_MB3701C	hypothetical protein, None, BQ2027_MB3841	esx conserved component ecccb1. esx-1 type vii secretion system protein., ecccb1, BQ2027_MB3901	probable alanine and proline rich membrane-anchored mycosin mycp2 (serine protease) (subtilisin-like protease) (subtilase-like) (mycosin-2), mycp2, BQ2027_MB3916C	No annotated product	PROBABLE CONSERVED TRANSMEMBRANE PROTEIN, None, BQ2027_MB3940	PROBABLE TRANSCRIPTIONAL REGULATORY PROTEIN (PROBABLY LUXR/UHPA-FAMILY), None, BQ2027_MB0393	POSSIBLE SECRETED PROTEIN, None, BQ2027_MB0400C	CYCLOPROPANE-FATTY-ACYL-PHOSPHOLIPID SYNTHASE 2 CMAA2 (CYCLOPROPANE FATTY ACID SYNTHASE) (CFA SYNTHASE) (CYCLOPROPANE MYCOLIC ACID SYNTHASE 2) (MYCOLIC ACID TRANS-CYCLOPROPANE SYNTHETASE), cmaA2, BQ2027_MB0515C	No annotated product	POSSIBLE CONSERVED LIPOPROTEIN LPQP, lpqP, BQ2027_MB0690	No annotated product	hypothetical protein, None, BQ2027_MB0798	MCE-FAMILY PROTEIN MCE1A, mce1A, BQ2027_MB0175	PEPTIDE SYNTHETASE MBTE (PEPTIDE SYNTHASE), mbtE, BQ2027_MB2401C	No annotated product	possible atp-dependent protease atp-binding subunit clpc2, clpX', BQ2027_MB2686	PROBABLE ELECTRON TRANSFER FLAVOPROTEIN (BETA-SUBUNIT) FIXA (BETA-ETF) (ELECTRON TRANSFER FLAVOPROTEIN SMALL SUBUNIT) (ETFSS), fixA, BQ2027_MB3055C	No annotated product	PROBABLE ACETOLACTATE SYNTHASE (LARGE SUBUNIT) ILVB2 (AHAS) (ACETOHYDROXY-ACID SYNTHASE LARGE SUBUNIT) (ALS), ilvB2, BQ2027_MB3499C	PROBABLE ACYL-COA DEHYDROGENASE FADE30, fadE30, BQ2027_MB3590C
[truncated: 5,000 more columns]
