# Supplementary material for: Whole-Genome SNP Analysis Identifies Putative Mycobacterium bovis Transmission Clusters in Livestock and Wildlife in Catalonia, Spain
Source: Microorganisms. 2021 Jul 30;9(8):1629. doi: 10.3390/microorganisms9081629 (PMC8401651; doi:10.3390/microorganisms9081629)
Supplement: Supplementary file 1 [file microorganisms-09-01629-s001.zip › Supplementary File 4.xlsx]

## Sheet: Clade I
Supplementary File 5. SNP analysis of Catalonia M. bovis isolates against a worldwide dataset.
	NC_002945.4:2532958	NC_002945.4:1051351	NC_002945.4:108031	NC_002945.4:1113183	NC_002945.4:1232634	NC_002945.4:1245499	NC_002945.4:1269378	NC_002945.4:1888075	NC_002945.4:195185	NC_002945.4:2080821	NC_002945.4:2112092	NC_002945.4:2114931	NC_002945.4:2185002	NC_002945.4:2206619	NC_002945.4:2454484	NC_002945.4:2457325	NC_002945.4:2676752	NC_002945.4:2678364	NC_002945.4:2822678	NC_002945.4:2840211	NC_002945.4:3156439	NC_002945.4:3261465	NC_002945.4:341805	NC_002945.4:3732373	NC_002945.4:3779723	NC_002945.4:3928316	NC_002945.4:3995284	NC_002945.4:4063696	NC_002945.4:4261919	NC_002945.4:777285	NC_002945.4:90952	NC_002945.4:980063	NC_002945.4:1024018	NC_002945.4:1163931	NC_002945.4:1226256	NC_002945.4:1275444	NC_002945.4:1322799	NC_002945.4:1326696	NC_002945.4:1376592	NC_002945.4:1402582	NC_002945.4:1527761	NC_002945.4:1755205	NC_002945.4:1969471	NC_002945.4:2120477	NC_002945.4:2177910	NC_002945.4:2461652	NC_002945.4:2462995	NC_002945.4:2659754	NC_002945.4:2670396
root	G	C	C	C	A	T	G	T	T	T	G	G	C	C	A	T	C	G	A	C	A	C	A	G	G	T	A	G	T	C	A	C	C	G	A	T	T	G	G	G	C	G	A	G	G	A	T	G	G
SRR1791937_2005_Cattle_MX	A	T	A	G	G	C	A	G	C	C	A	A	T	T	C	C	A	A	C	T	G	G	G	A	A	C	G	A	C	T	G	T	T	T	G	C	C	A	C	A	T	A	C	A	A	G	G	A	A
SRR1791737_2001_Cattle_MX	-	T	A	G	G	C	A	G	C	C	A	A	T	T	C	C	A	A	C	T	G	G	G	A	A	C	G	A	C	T	G	T	C	G	A	T	T	G	G	G	C	G	A	G	G	A	T	G	G
SRR1791970_2005_Cattle_MX	-	T	A	G	G	C	A	G	C	C	A	A	T	T	C	C	A	A	C	T	G	G	G	A	A	C	G	A	C	T	G	T	C	G	A	T	T	G	G	G	C	G	A	G	G	A	T	G	G
SRR1792078_2007_Cattle_MX	-	T	A	G	G	C	A	G	C	C	A	A	T	T	C	C	A	A	C	T	G	G	G	A	A	C	G	A	C	T	G	T	C	G	A	T	T	G	G	G	C	G	A	G	G	A	T	G	G
17-010561-27_09_Beef_ES	A	C	C	C	A	T	G	T	T	T	G	G	C	C	A	T	C	G	A	C	A	C	A	G	G	T	A	G	T	C	A	C	C	G	A	T	T	G	G	G	C	G	A	G	G	A	T	G	G
17-010561-80_11_Beef_ES	A	C	C	C	A	T	G	T	T	T	G	G	C	C	A	T	C	G	A	C	A	C	A	G	G	T	A	G	T	C	A	C	C	G	A	T	T	G	G	G	C	G	A	G	G	A	T	G	G
17-010561-52_10_Dairy_ES	A	C	C	C	A	T	G	T	T	T	G	G	C	C	A	T	C	G	A	C	A	C	A	G	G	T	A	G	T	C	A	C	C	G	A	T	T	G	G	G	C	G	A	G	G	A	T	G	G
17-010561-53_10_Dairy_ES	A	C	C	C	A	T	G	T	T	T	G	G	C	C	A	T	C	G	A	C	A	C	A	G	G	T	A	G	T	C	A	C	C	G	A	T	T	G	G	G	C	G	A	G	G	A	T	G	G
17-010561-74_11_Beef_ES	A	C	C	C	A	T	G	T	T	T	G	G	C	C	A	T	C	G	A	C	A	C	A	G	G	T	A	G	T	C	A	C	C	G	A	T	T	G	G	G	C	G	A	G	G	A	T	G	G
17-010561-67_10_Beef_ES	A	C	C	C	A	T	G	T	T	T	G	G	C	C	A	T	C	G	A	C	A	C	A	G	G	T	A	G	T	C	A	C	C	G	A	T	T	G	G	G	C	G	A	G	G	A	T	G	G
17-010561-149_16_Beef_ES	A	C	C	C	A	T	G	T	T	T	G	G	C	C	A	T	C	G	A	C	A	C	A	G	G	T	A	G	T	C	A	C	C	G	A	T	T	G	G	G	C	G	A	G	G	A	T	G	G
17-010561-87_11_Dairy_ES	A	C	C	C	A	T	G	T	T	T	G	G	C	C	A	T	C	G	A	C	A	C	A	G	G	T	A	G	T	C	A	C	C	G	A	T	T	G	G	G	C	G	A	G	G	A	T	G	G
ERR1815543_1999_Buffalo_ZA	A	C	C	C	A	T	G	T	T	T	G	G	C	C	A	T	C	G	A	C	A	C	A	G	G	T	A	G	T	C	A	C	C	G	A	T	T	G	G	G	C	G	A	G	G	A	T	G	G
ERR841860_Cattle_NIE	A	C	C	C	A	T	G	T	T	T	G	G	C	C	A	T	C	G	A	C	A	C	A	G	G	T	A	G	T	C	A	C	C	G	A	T	T	G	G	G	C	G	A	G	G	A	T	G	G
17-010561-118_14_Fattening_UK-ES	A	C	C	C	A	T	G	T	T	T	G	G	C	C	A	T	C	G	A	C	A	C	A	G	G	T	A	G	T	C	A	C	C	G	A	T	T	G	G	G	C	G	A	G	G	A	T	G	G
ERR125627_2002_Cattle_NIE	A	C	C	C	A	T	G	T	T	T	G	G	C	C	A	T	C	G	A	C	A	C	A	G	G	T	A	G	T	C	A	C	C	G	A	T	T	G	G	G	C	G	A	G	G	A	T	G	G
ERR125608_2002_Cattle_NIE	A	C	C	C	A	T	G	T	T	T	G	G	C	C	A	T	C	G	A	C	A	C	A	G	G	T	A	G	T	C	A	C	C	G	A	T	T	G	G	G	C	G	A	G	G	A	T	G	G
ERR841869_Cattle_NIE	A	C	C	C	A	T	G	T	T	T	G	G	C	C	A	T	C	G	A	C	A	C	A	G	G	T	A	G	T	C	A	C	C	G	A	T	T	G	G	G	C	G	A	G	G	A	T	G	G
17-010561-91_11_Fattening_UK-ES	A	C	C	C	A	T	G	T	T	T	G	G	C	C	A	T	C	G	A	C	A	C	A	G	G	T	A	G	T	C	A	C	C	G	A	T	T	G	G	G	C	G	A	G	G	A	T	G	G
17-010561-126_15_Fattening_IE-ES	A	C	C	C	A	T	G	T	T	T	G	G	C	C	A	T	C	G	A	C	A	C	A	G	G	T	A	G	T	C	A	C	C	G	A	T	T	G	G	G	C	G	A	G	G	A	T	G	G
MQ	60	59	60	60	60	60	60	60	60	60	60	59	60	59	60	60	60	60	59	60	60	60	60	60	60	59	60	60	60	60	60	59	60	60	60	60	60	60	60	60	60	60	60	60	60	60	60	60	60
annotations	Possible glycerolphosphodiesterase, None, BQ2027_MB2300C	POSSIBLE OXIDOREDUCTASE, None, BQ2027_MB0965C	No annotated product	PROBABLE CONSERVED TRANSMEMBRANE PROTEIN, None, BQ2027_MB1023	possible antitoxin maze3, maze3, BQ2027_MB1133C	PROBABLE GLUCOSE-6-PHOSPHATE 1-DEHYDROGENASE ZWF1 (G6PD), zwf1, BQ2027_MB1152	PROBABLE INTEGRAL MEMBRANE PROTEIN, None, BQ2027_MB1172	No annotated product	No annotated product	malate synthase g glcb, glcB, BQ2027_MB1868C	CONSERVED HYPOTHETICAL PROTEIN, None, BQ2027_MB1899	Probable reductase, None, BQ2027_MB1900C	POSSIBLE OXYGENASE, None, BQ2027_MB1972	No annotated product	PROBABLE CONSERVED TRANSMEMBRANE PROTEIN, None, BQ2027_MB2229	Probable conserved integral membrane protein, None, BQ2027_MB2232	conserved protein, None, BQ2027_MB2429C	No annotated product	possible toxin vapc17, vapc17, BQ2027_MB2556	possible toxin vapc18, vapc18, BQ2027_MB2576	probable transposase, None, BQ2027_MB2909C	chorismate pyruvate lyase, None, BQ2027_MB2973C	No annotated product	CONSERVED HYPOTHETICAL PROTEIN, None, BQ2027_MB3398C	HYPOTHETICAL PROTEIN, None, BQ2027_MB3437C	conserved protein, None, BQ2027_MB3571C	No annotated product	PROBABLE BIFUNCTIONAL MEMBRANE-ASSOCIATED PENICILLIN-BINDING PROTEIN 1A/1B PONA2 (MUREIN POLYMERASE) [INCLUDES: PENICILLIN-INSENSITIVE TRANSGLYCOSYLASE (PEPTIDOGLYCAN TGASE) + PENICILLIN-SENSITIVE TRANSPEPTIDASE (DD-TRANSPEPTIDASE)], ponA2, BQ2027_MB3707	SUPEROXIDE DISMUTASE [FE] SODA, sodA, BQ2027_MB3876	PROBABLE ENOYL-COA HYDRATASE ECHA5 (ENOYL HYDRASE) (UNSATURATED ACYL-COA HYDRATASE) (CROTONASE), echA5, BQ2027_MB0694	No annotated product	POSSIBLE RRNA METHYLTRANSFERASE (RRNA METHYLASE), None, BQ2027_MB0905	POSSIBLE GLYCINE BETAINE TRANSPORT INTEGRAL MEMBRANE PROTEIN BETP, betP, BQ2027_MB0941	No annotated product	POSSIBLE GLYCOSYL HYDROLASE, None, BQ2027_MB1126	probable conserved transmembrane transport protein mmpl13b, mmpL13, BQ2027_MB1177	PROBABLE CONSERVED TRANSMEMBRANE TRANSPORT PROTEIN MMPL10, mmpL10, BQ2027_MB1215	POSSIBLE EXPORTED PROTEIN, None, BQ2027_MB1216C	conserved protein, None, BQ2027_MB1264C	PROBABLE COLD-SHOCK DEAD-BOX PROTEIN A HOMOLOG DEAD (ATP-dependent RNA helicase deaD homolog), deaD, BQ2027_MB1285	CONSERVED HYPOTHETICAL PROTEIN, None, BQ2027_MB1392C	Probable threonine dehydratase ilvA, ilvA, BQ2027_MB1585	PROBABLE OXIDOREDUCTASE, None, BQ2027_MB1780	No annotated product	CONSERVED HYPOTHETICAL PROTEIN, None, BQ2027_MB1964C	adenylyl cyclase (atp pyrophosphate-lyase) (adenylate cyclase), None, BQ2027_MB2235	Probable aminopeptidase PepB, pepB, BQ2027_MB2236	ferrochelatase che1, che1, BQ2027_MB2414	HYPOTHETICAL PROTEIN, None, BQ2027_MB2423
[truncated: 575 more columns]

## Sheet: Clade II
	NC_002945.4:1421904	NC_002945.4:364560	NC_002945.4:364804	NC_002945.4:1412824	NC_002945.4:488897	NC_002945.4:2038713	NC_002945.4:2052508	NC_002945.4:2989713	NC_002945.4:3059770	NC_002945.4:3776549	NC_002945.4:39584	NC_002945.4:467839	NC_002945.4:1182857	NC_002945.4:1228970	NC_002945.4:1282252	NC_002945.4:1482286	NC_002945.4:1636907	NC_002945.4:1738216	NC_002945.4:1824570	NC_002945.4:1883228	NC_002945.4:1976536	NC_002945.4:2097677	NC_002945.4:2300803	NC_002945.4:3000618	NC_002945.4:3184331	NC_002945.4:3288204	NC_002945.4:3378425	NC_002945.4:3445749	NC_002945.4:3518234	NC_002945.4:3716589	NC_002945.4:3787772	NC_002945.4:4189079	NC_002945.4:4254129	NC_002945.4:4269964	NC_002945.4:4320016	NC_002945.4:919141	NC_002945.4:95559	NC_002945.4:2045759	NC_002945.4:1018538	NC_002945.4:1165036	NC_002945.4:1165043	NC_002945.4:1557259	NC_002945.4:1651292	NC_002945.4:1700755	NC_002945.4:172528	NC_002945.4:221088	NC_002945.4:2286290	NC_002945.4:2308235	NC_002945.4:2419598
root	T	A	T	T	G	T	T	G	G	A	G	G	G	C	C	T	C	C	C	T	T	A	C	G	T	G	A	C	G	G	G	G	C	G	A	T	C	C	C	A	C	G	C	T	T	C	G	G	C
SRR7851361_2011_Cattle_nord-pas-de-calais_FR	C	G	C	C	T	G	C	A	A	G	T	T	A	T	T	C	G	T	T	C	C	G	T	A	C	A	G	A	C	A	A	C	T	A	G	C	A	T	T	C	T	C	T	G	C	T	C	A	T
SRR6044919_2016_Human_Oxford-GB	C	G	C	C	T	G	C	A	A	G	T	T	A	T	T	C	G	T	T	C	C	G	T	A	C	A	G	A	C	A	A	C	T	A	G	C	A	T	T	C	T	C	T	G	C	T	C	A	T
SRR7851327_1999_Cattle_bourgogne_FR	C	G	C	C	T	G	C	A	A	G	T	T	A	T	T	C	G	T	T	C	C	G	T	A	C	A	G	A	C	A	A	C	T	A	G	C	A	C	C	A	C	G	C	T	T	C	G	G	C
SRR3135067_2000_Elephant_TZ	C	G	C	C	T	G	C	A	A	G	T	T	A	T	T	C	G	T	T	C	C	G	T	A	C	A	G	A	C	A	A	C	T	A	G	C	A	C	C	A	C	G	C	T	T	C	G	G	C
17-010561-16_09_Fattening_ES	C	G	C	C	T	G	C	A	A	G	T	T	A	T	T	C	G	T	T	C	C	G	T	A	C	A	G	A	C	A	A	C	T	A	G	C	A	C	C	A	C	G	C	T	T	C	G	G	C
17-010561-115_14_Beef_ES	C	G	C	C	T	G	C	A	A	G	T	T	A	T	T	C	G	T	T	C	C	G	T	A	C	A	G	A	C	A	A	C	T	A	G	C	A	C	C	A	C	G	C	T	T	C	G	G	C
SRR7851336_2011_Cattle_basse-normandie_FR	C	G	C	C	T	G	C	A	A	G	T	T	A	T	T	C	G	T	T	C	C	G	T	A	C	A	G	A	C	A	A	C	T	A	G	C	A	C	C	A	C	G	C	T	T	C	G	G	C
SRR7851304_1995_Cattle_pays-de-la-loire_FR	C	G	C	C	T	G	C	A	A	G	T	T	G	C	C	T	C	C	C	T	T	A	C	G	T	G	A	C	G	G	G	G	C	G	A	T	C	C	C	A	C	G	C	T	T	C	G	G	C
SRR7851378_2006_Cattle_ile-de-France_FR	C	G	C	C	T	G	C	A	A	G	T	T	G	C	C	T	C	C	C	T	T	A	C	G	T	G	A	C	G	G	G	G	C	G	A	T	C	C	C	A	C	G	C	T	T	C	G	G	C
SRR3135070_2011_Monkey_UNK_US	C	G	C	C	T	G	C	A	A	G	T	T	G	C	C	T	C	C	C	T	T	A	C	G	T	G	A	C	G	G	G	G	C	G	A	T	C	C	C	A	C	G	C	T	T	C	G	G	C
SRR7240125_2011_Monkey_UNK_US	C	G	C	C	T	G	C	A	A	G	T	T	G	C	C	T	C	C	C	T	T	A	C	G	T	G	A	C	G	G	G	G	C	G	A	T	C	C	C	A	C	G	C	T	T	C	G	G	C
SRR7851338_2009_Cattle_midi-pyrenees_FR	C	G	C	C	T	G	C	A	A	G	T	T	G	C	C	T	C	C	C	T	T	A	C	G	T	G	A	C	G	G	G	G	C	G	A	T	C	C	C	A	C	G	C	T	T	C	G	G	C
SRR7851315_1999_Cattle_limousin_FR	C	G	C	C	T	G	C	A	A	G	T	T	G	C	C	T	C	C	C	T	T	A	C	G	T	G	A	C	G	G	G	G	C	G	A	T	C	C	C	A	C	G	C	T	T	C	G	G	C
SRR7851372_2011_Cattle_picardie_FR	C	G	C	C	T	G	C	A	A	G	T	T	G	C	C	T	C	C	C	T	T	A	C	G	T	G	A	C	G	G	G	G	C	G	A	T	C	C	C	A	C	G	C	T	T	C	G	G	C
17-010561-100_12_Fattening_ES	C	G	C	C	T	G	C	A	A	G	T	T	G	C	C	T	C	C	C	T	T	A	C	G	T	G	A	C	G	G	G	G	C	G	A	T	C	-	C	A	C	G	C	T	T	C	G	G	C
17-010561-29_09_Fattening_ES	C	G	C	C	T	G	C	A	A	G	T	T	G	C	C	T	C	C	C	T	T	A	C	G	T	G	A	C	G	G	G	G	C	G	A	T	C	-	C	A	C	G	C	T	T	C	G	G	C
17-010561-66_10_Beef_ES	C	G	C	C	T	G	C	A	A	G	T	T	G	C	C	T	C	C	C	T	T	A	C	G	T	G	A	C	G	G	G	G	C	G	A	T	C	-	C	A	C	G	C	T	T	C	G	G	C
17-010561-34_09_Fattening_ES	C	G	C	C	T	G	C	A	A	G	T	T	G	C	C	T	C	C	C	T	T	A	C	G	T	G	A	C	G	G	G	G	C	G	A	T	C	C	C	A	C	G	C	T	T	C	G	G	C
17-010561-77_11_Beef_ES	C	G	C	C	T	G	C	A	A	G	T	T	G	C	C	T	C	C	C	T	T	A	C	G	T	G	A	C	G	G	G	G	C	G	A	T	C	-	C	A	C	G	C	T	T	C	G	G	C
17-010561-48_10_Fattening_ES	C	G	C	C	T	G	C	A	A	G	T	T	G	C	C	T	C	C	C	T	T	A	C	G	T	G	A	C	G	G	G	G	C	G	A	T	C	-	C	A	C	G	C	T	T	C	G	G	C
17-010561-72_11_Beef_ES	C	G	C	C	T	G	C	A	A	G	T	T	G	C	C	T	C	C	C	T	T	A	C	G	T	G	A	C	G	G	G	G	C	G	A	T	C	-	C	A	C	G	C	T	T	C	G	G	C
17-010561-58_10_Beef_ES	C	G	C	C	T	G	C	A	A	G	T	T	G	C	C	T	C	C	C	T	T	A	C	G	T	G	A	C	G	G	G	G	C	G	A	T	C	-	C	A	C	G	C	T	T	C	G	G	C
17-010561-71_10_Beef_FR-ES	C	G	C	C	T	G	C	A	A	G	T	T	G	C	C	T	C	C	C	T	T	A	C	G	T	G	A	C	G	G	G	G	C	G	A	T	C	-	C	A	C	G	C	T	T	C	G	G	C
17-010561-13_08_Beef_ES	C	G	C	C	T	G	C	A	A	G	T	T	G	C	C	T	C	C	C	T	T	A	C	G	T	G	A	C	G	G	G	G	C	G	A	T	C	-	C	A	C	G	C	T	T	C	G	G	C
17-010561-82_11_Beef_ES	C	G	C	C	T	G	C	A	A	G	T	T	G	C	C	T	C	C	C	T	T	A	C	G	T	G	A	C	G	G	G	G	C	G	A	T	C	-	C	A	C	G	C	T	T	C	G	G	C
17-010561-65_11_Beef_ES	C	G	C	C	T	G	C	A	A	G	T	T	G	C	C	T	C	C	C	T	T	A	C	G	T	G	A	C	G	G	G	G	C	G	A	T	C	-	C	A	C	G	C	T	T	C	G	G	C
17-010561-144_16_Beef_FR-ES	C	-	-	C	T	T	T	G	G	A	G	G	G	C	C	T	C	C	C	T	T	A	C	G	T	G	A	C	G	G	G	G	C	G	A	T	C	C	C	A	C	G	C	T	T	C	G	G	C
17-010561-63_11_Beef_ES	C	-	-	C	T	T	T	G	G	A	G	G	G	C	C	T	C	C	C	T	T	A	C	G	T	G	A	C	G	G	G	G	C	G	A	T	C	C	C	A	C	G	C	T	T	C	G	G	C
17-010561-24_09_Beef_ES	C	-	-	C	T	T	T	G	G	A	G	G	G	C	C	T	C	C	C	T	T	A	C	G	T	G	A	C	G	G	G	G	C	G	A	T	C	C	C	A	C	G	C	T	T	C	G	G	C
17-010561-134_15_Fattening_ES	C	G	C	C	T	T	T	G	G	A	G	G	G	C	C	T	C	C	C	T	T	A	C	G	T	G	A	C	G	G	G	G	C	G	A	T	C	C	C	A	C	G	C	T	T	C	G	G	C
17-010561-14_08_Beef_ES	C	G	C	C	T	T	T	G	G	A	G	G	G	C	C	T	C	C	C	T	T	A	C	G	T	G	A	C	G	G	G	G	C	G	A	T	C	C	C	A	C	G	C	T	T	C	G	G	C
17-010561-25_08_Beef_ES	C	G	C	C	T	T	T	G	G	A	G	G	G	C	C	T	C	C	C	T	T	A	C	G	T	G	A	C	G	G	G	G	C	G	A	T	C	C	C	A	C	G	C	T	T	C	G	G	C
17-010561-124_15_Beef_ES	C	G	C	C	T	T	T	G	G	A	G	G	G	C	C	T	C	C	C	T	T	A	C	G	T	G	A	C	G	G	G	G	C	G	A	T	C	C	C	A	C	G	C	T	T	C	G	G	C
17-010561-60_10_Beef_ES	C	G	C	C	T	T	T	G	G	A	G	G	G	C	C	T	C	C	C	T	T	A	C	G	T	G	A	C	G	G	G	G	C	G	A	T	C	C	C	A	C	G	C	T	T	C	G	G	C
17-010561-56_10_Fattening_ES	C	G	C	C	T	T	T	G	G	A	G	G	G	C	C	T	C	C	C	T	T	A	C	G	T	G	A	C	G	G	G	G	C	G	A	T	C	C	C	A	C	G	C	T	T	C	G	G	C
17-010561-128_14_Beef_ES	C	G	C	C	T	T	T	G	G	A	G	G	G	C	C	T	C	C	C	T	T	A	C	G	T	G	A	C	G	G	G	G	C	G	A	T	C	C	C	A	C	G	C	T	T	C	G	G	C
17-010561-109_14_Beef_ES	C	G	C	C	T	T	T	G	G	A	G	G	G	C	C	T	C	C	C	T	T	A	C	G	T	G	A	C	G	G	G	G	C	G	A	T	C	C	C	A	C	G	C	T	T	C	G	G	C
17-010561-131_15_Beef_ES	C	G	C	C	T	T	T	G	G	A	G	G	G	C	C	T	C	C	C	T	T	A	C	G	T	G	A	C	G	G	G	G	C	G	A	T	C	C	C	A	C	G	C	T	T	C	G	G	C
SRR7851307_1996_Cattle_nord-pas-de-calais_FR	-	G	C	C	T	T	T	G	G	A	G	G	G	C	C	T	C	C	C	T	T	A	C	G	T	G	A	C	G	G	G	G	C	G	A	T	C	C	C	A	C	G	C	T	T	C	G	G	C
SRR5196685_2011_Cattle_FR	-	G	C	C	T	T	T	G	G	A	G	G	G	C	C	T	C	C	C	T	T	A	C	G	T	G	A	C	G	G	G	G	C	G	A	T	C	C	C	A	C	G	C	T	T	C	G	G	C
SRR7851370_2011_Cattle_midi-pyrenees_FR	C	G	C	C	T	T	T	G	G	A	G	G	G	C	C	T	C	C	C	T	T	A	C	G	T	G	A	C	G	G	G	G	C	G	A	T	C	C	C	A	C	G	C	T	T	C	G	G	C
SRR7851306_1994_Cattle_languedoc-roussillon_FR	C	G	C	C	T	T	T	G	G	A	G	G	G	C	C	T	C	C	C	T	T	A	C	G	T	G	A	C	G	G	G	G	C	G	A	T	C	C	C	A	C	G	C	T	T	C	G	G	C
SRR7851379_2010_Cattle_paca_FR	C	G	C	C	T	T	T	G	G	A	G	G	G	C	C	T	C	C	C	T	T	A	C	G	T	G	A	C	G	G	G	G	C	G	A	T	C	C	C	A	C	G	C	T	T	C	G	G	C
SRR7851340_1999_Cattle_aquitaine_FR	C	G	C	C	T	T	T	G	G	A	G	G	G	C	C	T	C	C	C	T	T	A	C	G	T	G	A	C	G	G	G	G	C	G	A	T	C	C	C	A	C	G	C	T	T	C	G	G	C
SRR7851324_2008_Cattle_aquitaine_FR	C	G	C	C	T	T	T	G	G	A	G	G	G	C	C	T	C	C	C	T	T	A	C	G	T	G	A	C	G	G	G	G	C	G	A	T	C	C	C	A	C	G	C	T	T	C	G	G	C
SRR7851354_1999_Cattle_auvergne_FR	C	G	C	T	T	T	T	G	G	A	G	G	G	C	C	T	C	C	C	T	T	A	C	G	T	G	A	C	G	G	G	G	C	G	A	T	C	C	C	A	C	G	C	T	T	C	G	G	C
SRR7851328_2007_Pig_corse_FR	C	G	C	C	T	T	T	G	G	A	G	G	G	C	C	T	C	C	C	T	T	A	C	G	T	G	A	C	G	G	G	G	C	G	A	T	C	C	C	A	C	G	C	T	T	C	G	G	C
SRR7851339_1999_Cattle_languedoc-roussillon_FR	C	G	C	C	T	T	T	G	G	A	G	G	G	C	C	T	C	C	C	T	T	A	C	G	T	G	A	C	G	G	G	G	C	G	A	T	C	C	C	A	C	G	C	T	T	C	G	G	C
SRR7851311_2010_Cattle_rhone-alpes_FR	C	G	C	C	G	T	T	G	G	A	G	G	G	C	C	T	C	C	C	T	T	A	C	G	T	G	A	C	G	G	G	G	C	G	A	T	C	C	C	A	C	G	C	T	T	C	G	G	C
SRR7851337_2011_Cattle_bourgogne_FR	C	G	C	C	T	T	T	G	G	A	G	G	G	C	C	T	C	C	C	T	T	A	C	G	T	G	A	C	G	G	G	G	C	G	A	T	C	C	C	A	C	G	C	T	T	C	G	G	C
SRR7851376_1998_Cattle_nord-pas-de-calais_FR	C	G	C	C	T	T	T	G	G	A	G	G	G	C	C	T	C	C	C	T	T	A	C	G	T	G	A	C	G	G	G	G	C	G	A	T	C	C	C	A	C	G	C	T	T	C	G	G	C
SRR7851333_2008_Cattle_nord-pas-de-calais_FR	C	G	C	C	T	T	T	G	G	A	G	G	G	C	C	T	C	C	C	T	T	A	C	G	T	G	A	C	G	G	G	G	C	G	A	T	C	C	C	A	C	G	C	T	T	C	G	G	C
MQ	59	59	59	59	59	59	60	59	59	59	59	59	59	60	60	59	59	60	60	59	60	60	59	59	60	59	60	60	59	59	60	60	60	60	60	60	60	60	60	57	57	60	60	60	59	60	60	60	60
annotations	possible lipoprotein lpra, lprA, BQ2027_MB1301C	No annotated product	No annotated product	None, pknH1, BQ2027_MB1297C	No annotated product	ppe family protein ppe30, PPE30, BQ2027_MB1830	conserved protein, None, BQ2027_MB1845	POSSIBLE HYDROLASE, None, BQ2027_MB2734	PROBABLE ACYL-CoA DEHYDROGENASE FADE21, fadE21, BQ2027_MB2812C	conserved protein, None, BQ2027_MB3434	conserved protein, None, BQ2027_MB0037C	No annotated product	No annotated product	No annotated product	HYPOTHETICAL PROTEIN, None, BQ2027_MB1185C	POSSIBLE ADENYLATE CYCLASE (ATP PYROPHOSPHATE-LYASE) (ADENYLYL CYCLASE), None, BQ2027_MB1352C	PROBABLE CYTOCHROME C OXIDASE ASSEMBLY FACTOR CTAB, ctaB, BQ2027_MB1486	probable dna polymerase iii (alpha chain) dnae1 (dna nucleotidyltransferase), dnaE1, BQ2027_MB1574	30s ribosomal protein s1 rpsa, rpsA, BQ2027_MB1656	Probable cytochrome P450 139 CYP139, cyp139, BQ2027_MB1694C	No annotated product	No annotated product	conserved protein, None, BQ2027_MB2078C	PROBABLE DIAMINOPIMELATE EPIMERASE DAPF (DAP EPIMERASE), dapF, BQ2027_MB2745C	PROBABLE TRANSMEMBRANE SERINE/THREONINE-PROTEIN KINASE I PKNI (PROTEIN KINASE I) (STPK I) (PHOSPHORYLASE B KINASE KINASE) (HYDROXYALKYL-PROTEIN KINASE), pknI, BQ2027_MB2938C	POSSIBLE CONSERVED MEMBRANE OR EXPORTED PROTEIN, None, BQ2027_MB2997C	possible dna-damage-inducible protein p dinp (dna polymerase v) (pol iv 2) (dna nucleotidyltransferase (dna-directed)), dinP, BQ2027_MB3082	probable cytochrome p450 141 cyp141, cyp141, BQ2027_MB3144	No annotated product	PPE FAMILY PROTEIN [THIRD PART], PPE56d, BQ2027_MB3383C	PROBABLE INOSINE-5'-MONOPHOSPHATE DEHYDROGENASE GUAB2 (IMP DEHYDROGENASE) (INOSINIC ACID DEHYDROGENASE) (INOSINATE DEHYDROGENASE) (IMP OXIDOREDUCTASE) (INOSINE-5'-MONOPHOSPHATE OXIDOREDUCTASE) (IMPDH) (IMPD), guaB2, BQ2027_MB3445C	INTEGRAL MEMBRANE INDOLYLACETYLINOSITOL ARABINOSYLTRANSFERASE EMBB (ARABINOSYLINDOLYLACETYLINOSITOL SYNTHASE), embB, BQ2027_MB3824	CONSERVED HYPOTHETICAL PROTEIN, None, BQ2027_MB3869	CONSERVED HYPOTHETICAL PROTEIN, None, BQ2027_MB3886C	esx conserved component eccb2. esx-2 type vii secretion system protein. probable membrane protein., eccb2, BQ2027_MB3925C	PROBABLE ACYL-[ACYL-CARRIER PROTEIN] DESATURASE DESA1 (ACYL-[ACP] DESATURASE) (STEAROYL-ACP DESATURASE) (PROTEIN DES), desA1, BQ2027_MB0847C	No annotated product	ppe family protein ppe32, PPE32, BQ2027_MB1837	POSSIBLE DIOXYGENASE, None, BQ2027_MB0937C	No annotated product	No annotated product	PROBABLE CARBAMOYL-PHOSPHATE SYNTHASE SMALL CHAIN CARA (Carbamoyl-phosphate synthetase glutamine chain), carA, BQ2027_MB1418	CONSERVED HYPOTHETICAL PROTEIN, None, BQ2027_MB1497	probable fatty-acid-amp ligase fadd25 (fatty-acid-amp synthetase) (fatty-acid-amp synthase), fadD25, BQ2027_MB1548	No annotated product	No annotated product	polyketide synthase pks12, pks12, BQ2027_MB2074C	cobalamin biosynthesis protein cobn, cobN, BQ2027_MB2088C	alpha(1->6)mannosyltransferase. possible conserved integral membrane protein., mpta, BQ2027_MB2196
[truncated: 3,865 more columns]

## Sheet: Clade III
	NC_002945.4:37913	NC_002945.4:1034437	NC_002945.4:1052118	NC_002945.4:1060926	NC_002945.4:1186383	NC_002945.4:1270048	NC_002945.4:1706427	NC_002945.4:1707180	NC_002945.4:171400	NC_002945.4:1788965	NC_002945.4:198388	NC_002945.4:2187418	NC_002945.4:2274172	NC_002945.4:2300489	NC_002945.4:24332	NC_002945.4:2487402	NC_002945.4:2532742	NC_002945.4:2577426	NC_002945.4:2636515	NC_002945.4:2690713	NC_002945.4:2981511	NC_002945.4:3243696	NC_002945.4:3304352	NC_002945.4:3316751	NC_002945.4:3319810	NC_002945.4:341702	NC_002945.4:3491179	NC_002945.4:3497501	NC_002945.4:3746284	NC_002945.4:3774713	NC_002945.4:3781418	NC_002945.4:3839645	NC_002945.4:4027404	NC_002945.4:4220337	NC_002945.4:4257479	NC_002945.4:4300489	NC_002945.4:4348847	NC_002945.4:492035	NC_002945.4:511378	NC_002945.4:553807	NC_002945.4:560858	NC_002945.4:598434	NC_002945.4:671603	NC_002945.4:764155	NC_002945.4:783167	NC_002945.4:831712	NC_002945.4:931566	NC_002945.4:951577	NC_002945.4:974541
root	G	A	C	C	C	C	A	C	A	G	G	T	G	T	C	T	G	A	A	G	G	T	T	A	A	G	G	A	T	A	C	C	G	G	C	T	C	C	G	G	G	C	C	C	A	C	G	G	C
SRR7851303_2008_Caprine_poitou_FR	C	G	T	T	T	T	G	T	G	C	T	G	A	C	T	C	A	G	G	A	A	C	C	C	G	A	A	C	G	G	T	T	A	C	G	C	T	G	A	A	A	A	T	T	G	T	C	A	T
SRR1792068_2007_Cattle_US	C	G	T	T	T	T	G	T	G	C	T	G	A	C	T	C	A	G	G	A	A	C	C	C	G	A	A	C	G	G	T	T	A	C	G	C	T	G	A	A	A	A	T	T	G	T	C	A	T
SRR1792073_2007_Cattle_MX	C	G	T	T	T	T	G	T	G	C	T	G	A	C	T	C	A	G	G	A	A	C	C	C	G	A	A	C	G	G	T	T	A	C	G	C	T	G	A	A	A	A	T	T	G	T	C	A	T
SRR7236131_1997_Cattle_MX	C	G	T	T	T	T	G	T	G	C	T	G	A	C	T	C	A	G	G	A	A	C	C	C	G	A	A	C	G	G	T	T	A	C	G	C	T	G	A	A	A	A	T	T	G	T	C	A	T
17-010561-133_14_Beef_ES	C	G	T	T	T	T	G	T	G	C	T	G	A	C	T	C	A	G	G	A	A	C	C	C	G	A	A	C	G	G	T	T	A	C	G	C	T	G	A	A	A	A	T	T	G	T	C	A	T
17-010561-75_11_Beef_ES	C	A	C	C	C	C	A	C	A	G	G	T	G	T	C	T	G	A	A	G	G	T	T	A	A	G	G	A	T	A	C	C	G	G	C	T	C	C	G	G	G	C	C	C	A	C	G	G	C
17-010561-161_16_Wild boar_ES	C	A	C	C	C	C	A	C	A	G	G	T	G	T	C	T	G	A	A	G	G	T	T	A	A	G	G	A	T	A	C	C	G	G	C	T	C	C	G	G	G	C	C	C	A	C	G	G	C
17-010561-132_14_Fattening_ES	-	A	C	C	C	C	A	C	A	G	G	T	G	T	C	T	G	A	A	G	G	T	T	A	A	G	G	A	T	A	C	C	G	G	C	T	C	C	G	G	G	C	C	C	A	C	G	G	C
17-010561-105_14_Fattening_ES	C	A	C	C	C	C	A	C	A	G	G	T	G	T	C	T	G	A	A	G	G	T	T	A	A	G	G	A	T	A	C	C	G	G	C	T	C	C	G	G	G	C	C	C	A	C	G	G	C
17-010561-86_11_Fattening_ES	C	A	C	C	C	C	A	C	A	G	G	T	G	T	C	T	G	A	A	G	G	T	T	A	A	G	G	A	T	A	C	C	G	G	C	T	C	C	G	G	G	C	C	C	A	C	G	G	C
17-010561-89_11_Beef_ES	C	A	C	C	C	C	A	C	A	G	G	T	G	T	C	T	G	A	A	G	G	T	T	A	A	G	G	A	T	A	C	C	G	G	C	T	C	C	G	G	G	C	C	C	A	C	G	G	C
SRR7851357_2010_Cattle_rhone-alpes_FR	C	A	C	C	C	C	A	C	A	G	G	T	G	T	C	T	G	A	A	G	G	T	T	A	A	G	G	A	T	A	C	C	G	G	C	T	C	C	G	G	G	C	C	C	A	C	G	G	C
17-010561-84_11_Beef_ES	C	A	C	C	C	C	A	C	A	G	G	T	G	T	C	T	G	A	A	G	G	T	T	A	A	G	G	A	T	A	C	C	G	G	C	T	C	C	G	G	G	C	C	C	A	C	G	G	C
17-010561-143_16_Beef_ES	C	A	C	C	C	C	A	C	A	G	G	T	G	T	C	T	G	A	A	G	G	T	T	A	A	G	G	A	T	A	C	C	G	G	C	T	C	C	G	G	G	C	C	C	A	C	G	G	C
17-010561-113_13_Beef_ES	C	A	C	C	C	C	A	C	A	G	G	T	G	T	C	T	G	A	A	G	G	T	T	A	A	G	G	A	T	A	C	C	G	G	C	T	C	C	G	G	G	C	C	C	A	C	G	G	C
17-010561-123_15_Beef_ES	C	A	C	C	C	C	A	C	A	G	G	T	G	T	C	T	G	A	A	G	G	T	T	A	A	G	G	A	T	A	C	C	G	G	C	T	C	C	G	G	G	C	C	C	A	C	G	G	C
17-010561-17_08_Bullfighting_ES	C	A	C	C	C	C	A	C	A	G	G	T	G	T	C	T	G	A	A	G	G	T	T	A	A	G	G	A	T	A	C	C	G	G	C	T	C	C	G	G	G	C	C	C	A	C	G	G	C
17-010561-20_08_Bullfighting_ES	C	A	C	C	C	C	A	C	A	G	G	T	G	T	C	T	G	A	A	G	G	T	T	A	A	G	G	A	T	A	C	C	G	G	C	T	C	C	G	G	G	C	C	C	A	C	G	G	C
17-010561-18_08_Bullfighting_ES	C	A	C	C	C	C	A	C	A	G	G	T	G	T	C	T	G	A	A	G	G	T	T	A	A	G	G	A	T	A	C	C	G	G	C	T	C	C	G	G	G	C	C	C	A	C	G	G	C
17-010561-40_09_Beef_ES	C	A	C	C	C	C	A	C	A	G	G	T	G	T	C	T	G	A	A	G	G	T	T	A	A	G	G	A	T	A	C	C	G	G	C	T	C	C	G	G	G	C	C	C	A	C	G	G	C
SRR7851382_1991_Cattle_aquitaine_FR	C	A	C	C	C	C	A	C	A	G	G	T	G	T	C	T	G	A	A	G	G	T	T	A	A	G	G	A	T	A	C	C	G	G	C	T	C	C	G	G	G	C	C	C	A	C	G	G	C
17-010561-94_12_Fattening_ES	C	A	C	C	C	C	A	C	A	G	G	T	G	T	C	T	G	A	A	G	G	T	T	A	A	G	G	A	T	A	C	C	G	G	C	T	C	C	G	G	G	C	C	C	A	C	G	G	C
17-010561-51_10_Beef_ES	C	A	C	C	C	C	A	C	A	G	G	T	G	T	C	T	G	A	A	G	G	T	T	A	A	G	G	A	T	A	C	C	G	G	C	T	C	C	G	G	G	C	C	C	A	C	G	G	C
17-010561-50_10_Beef_ES	C	A	C	C	C	C	A	C	A	G	G	T	G	T	C	T	G	A	A	G	G	T	T	A	A	G	G	A	T	A	C	C	G	G	C	T	C	C	G	G	G	C	C	C	A	C	G	G	C
SRR6705904_2010_Cattle_BR	C	A	C	C	C	C	A	C	A	G	G	T	G	T	C	T	G	A	A	G	G	T	T	A	A	G	G	A	T	A	C	C	G	G	C	T	C	C	G	G	G	C	C	C	A	C	G	G	C
MQ	59	59	59	59	59	60	60	59	60	59	60	60	59	60	59	60	60	59	60	60	60	60	58	59	60	60	60	60	60	60	59	59	60	59	59	59	59	60	60	59	60	60	60	60	60	59	60	60	60
annotations	PROBABLE FATTY-ACID-COA LIGASE FADD34 (FATTY-ACID-COA SYNTHETASE) (FATTY-ACID-COA SYNTHASE), fadD34, BQ2027_MB0036	probable short-chain type dehydrogenase/reductase, None, BQ2027_MB0950C	CONSERVED HYPOTHETICAL PROTEIN, None, BQ2027_MB0966C	probable atp-dependent dna helicase ii uvrd1, uvrD1, BQ2027_MB0974	CONSERVED HYPOTHETICAL PROTEIN, None, BQ2027_MB1092C	PROBABLE ENOYL-COA HYDRATASE ECHA11 (ENOYL HYDRASE) (UNSATURATED ACYL-COA HYDRATASE) (CROTONASE), echA11, BQ2027_MB1173C	Probable methyltransferase, None, BQ2027_MB1550	Probable glycosyltransferase, None, BQ2027_MB1551	No annotated product	conserved protein, None, BQ2027_MB1624C	No annotated product	PROBABLE EPOXIDE HYDROLASE EPHB (EPOXIDE HYDRATASE), ephB, BQ2027_MB1973	Probable sugar-transport integral membrane protein ABC transporter, None, BQ2027_MB2066C	conserved protein, None, BQ2027_MB2078C	conserved protein with fha domain, fhaa, fhaa, BQ2027_MB0020C	conserved protein, None, BQ2027_MB2255C	Possible glycerolphosphodiesterase, None, BQ2027_MB2300C	conserved protein, None, BQ2027_MB2350C	PEPTIDE SYNTHETASE MBTE (PEPTIDE SYNTHASE), mbtE, BQ2027_MB2401C	CONSERVED HYPOTHETICAL PROTEIN, None, BQ2027_MB2443C	No annotated product	PROBABLE MULTIFUNCTIONAL MYCOCEROSIC ACID SYNTHASE MEMBRANE-ASSOCIATED MAS, mas, BQ2027_MB2965C	dna-binding protein hu homolog hupb (histone-like protein) (hlp) (21-kda laminin-2-binding protein), hupB, BQ2027_MB3010C	POSSIBLE ALANINE RICH DEHYDROGENASE, None, BQ2027_MB3021	POSSIBLE CONSERVED TRANSMEMBRANE PROTEIN, None, BQ2027_MB3025	No annotated product	POSSIBLE TRANSCRIPTIONAL REGULATORY PROTEIN (PROBABLY TETR-FAMILY), None, BQ2027_MB3185C	PROBABLE TRANSCRIPTIONAL REGULATORY PROTEIN (PROBABLY TETR-FAMILY), None, BQ2027_MB3192C	probable enoyl-coa hydratase (fragment) echa18.1 (enoyl hydrase) (unsaturated acyl-coa hydratase) (crotonase), echA18, BQ2027_MB3408	PROBABLE HYDROLASE, None, BQ2027_MB3433	CONSERVED HYPOTHETICAL PROTEIN, None, BQ2027_MB3438C	PROBABLE ACETOLACTATE SYNTHASE (LARGE SUBUNIT) ILVB2 (AHAS) (ACETOHYDROXY-ACID SYNTHASE LARGE SUBUNIT) (ALS), ilvB2, BQ2027_MB3499C	dna topoisomerase i topa (omega-protein) (relaxing enzyme) (untwisting enzyme) (swivelase) (type i dna topoisomerase) (nicking-closing enzyme) (topo i), topA, BQ2027_MB3670C	possible acyltransferase, None, BQ2027_MB3844C	No annotated product	esx-1 secretion-associated protein espk. alanine and proline rich protein., espk, BQ2027_MB3909C	RIBONUCLEASE P PROTEIN COMPONENT RNPA (RNaseP PROTEIN) (RNase P PROTEIN) (PROTEIN C5), rnpA, BQ2027_MB3954C	No annotated product	No annotated product	No annotated product	No annotated product	No annotated product	No annotated product	DNA-DIRECTED RNA POLYMERASE (BETA CHAIN) RPOB (TRANSCRIPTASE BETA CHAIN) (RNA POLYMERASE BETA SUBUNIT), rpoB, BQ2027_MB0686	No annotated product	No annotated product	No annotated product	PROBABLE PYRUVATE OR INDOLE-3-PYRUVATE DECARBOXYLASE PDC, pdc, BQ2027_MB0876C	POSSIBLE CONSERVED EXPORTED PROTEIN, None, BQ2027_MB0899C
[truncated: 1,233 more columns]

## Sheet: Clade IV
	NC_002945.4:1280798	NC_002945.4:227215	NC_002945.4:228816	NC_002945.4:232188	NC_002945.4:4077189	NC_002945.4:4320263	NC_002945.4:2162249	NC_002945.4:4321337	NC_002945.4:1776688	NC_002945.4:1179719	NC_002945.4:1081931	NC_002945.4:1159245	NC_002945.4:1261836	NC_002945.4:1462817	NC_002945.4:1497959	NC_002945.4:1515261	NC_002945.4:1522989	NC_002945.4:154106	NC_002945.4:1552079	NC_002945.4:1568890	NC_002945.4:1643511	NC_002945.4:1681282	NC_002945.4:1690480	NC_002945.4:1693189	NC_002945.4:1698773	NC_002945.4:1715894	NC_002945.4:1790267	NC_002945.4:1857097	NC_002945.4:1881180	NC_002945.4:1915148	NC_002945.4:2049876	NC_002945.4:2049974	NC_002945.4:2057989	NC_002945.4:2109028	NC_002945.4:2187120	NC_002945.4:2194315	NC_002945.4:2194318	NC_002945.4:2197743	NC_002945.4:222051	NC_002945.4:2232201	NC_002945.4:2243697	NC_002945.4:2352536	NC_002945.4:236389	NC_002945.4:2466412	NC_002945.4:2544814	NC_002945.4:255117	NC_002945.4:2601618	NC_002945.4:2632894	NC_002945.4:27835
root	C	G	G	G	T	G	T	T	C	C	C	A	G	T	T	T	C	T	G	G	T	T	A	C	G	G	C	C	C	C	T	C	C	A	G	G	G	G	G	G	G	A	C	C	G	C	G	C	A
17-010561-62_10_Beef_ES	A	A	A	C	C	A	C	C	T	T	A	G	A	C	C	C	T	C	A	T	C	C	G	A	T	T	A	T	T	A	C	T	A	G	A	A	C	A	A	A	T	C	T	G	A	T	T	T	C
17-010561-1_08_Watusi_ES	A	A	A	C	C	-	C	-	T	C	C	A	G	T	T	T	C	T	G	G	T	T	A	C	G	G	C	C	C	C	T	C	C	A	G	G	G	G	G	G	G	A	C	C	G	C	G	C	A
ERR550954_Human_DE	M	A	A	C	C	-	C	-	T	C	C	A	G	T	T	T	C	T	G	G	T	T	A	C	G	G	C	C	C	C	T	C	C	A	G	G	G	G	G	G	G	A	C	C	G	C	G	C	A
SRR7851301_2007_Cattle_poitou_FR	A	A	A	C	C	-	C	T	-	C	C	A	G	T	T	T	C	T	G	G	T	T	A	C	G	G	C	C	C	C	T	C	C	A	G	G	G	G	G	G	G	A	C	C	G	C	G	C	A
SRR7851343_2000_Cattle_paca_FR	A	A	A	C	C	-	T	-	C	C	C	A	G	T	T	T	C	T	G	G	T	T	A	C	G	G	C	C	C	C	T	C	C	A	G	G	G	G	G	G	G	A	C	C	G	C	G	C	A
SRR7851349_1991_Cattle_nord-pas-de-calais_FR	M	-	-	-	-	A	C	C	T	C	C	A	G	T	T	T	C	T	G	G	T	T	A	C	G	G	C	C	C	C	T	C	C	A	G	G	G	G	G	G	G	A	C	C	G	C	G	C	A
17-010561-5_09_Beef_ES	A	A	A	C	C	A	C	C	T	C	C	A	G	T	T	T	C	T	G	G	T	T	A	C	G	G	C	C	C	C	T	C	C	A	G	G	G	G	G	G	G	A	C	C	G	C	G	C	A
ERR1815547_UNK_Buffalo_KNP_ZA	A	A	A	C	C	A	C	C	T	C	C	A	G	T	T	T	C	T	G	G	T	T	A	C	G	G	C	C	C	C	T	C	C	A	G	G	G	G	G	G	G	A	C	C	G	C	G	C	A
ERR1815540_1997_Kudu_KNP_ZA	A	A	A	C	C	A	C	C	T	C	C	A	G	T	T	T	C	T	G	G	T	T	A	C	G	G	C	C	C	C	T	C	C	A	G	G	G	G	G	G	G	A	C	C	G	C	G	C	A
ERR1815542_1998_Buffalo_KNP_ZA	A	A	A	C	C	A	C	C	T	C	C	A	G	T	T	T	C	T	G	G	T	T	A	C	G	G	C	C	C	C	T	C	C	A	G	G	G	G	G	G	G	A	C	C	G	C	G	C	A
ERR1815538_1998_Lion_KNP_ZA	A	A	A	C	C	A	C	C	T	C	C	A	G	T	T	T	C	T	G	G	T	T	A	C	G	G	C	C	C	C	T	C	C	A	G	G	G	G	G	G	G	A	C	C	G	C	G	C	A
ERR1815549_1999_Lion_KNP_ZA	A	A	A	C	C	A	C	C	T	C	C	A	G	T	T	T	C	T	G	G	T	T	A	C	G	G	C	C	C	C	T	C	C	A	G	G	G	G	G	G	G	A	C	C	G	C	G	C	A
ERR1815546_1996_Buffalo_KNP_ZA	A	A	A	C	C	A	C	C	T	C	C	A	G	T	T	T	C	T	G	G	T	T	A	C	G	G	C	C	C	C	T	C	C	A	G	G	G	G	G	G	G	A	C	C	G	C	G	C	A
ERR1815545_1998_Buffalo_KNP_ZA	A	A	A	C	C	A	C	C	T	C	C	A	G	T	T	T	C	T	G	G	T	T	A	C	G	G	C	C	C	C	T	C	C	A	G	G	G	G	G	G	G	A	C	C	G	C	G	C	A
ERR1815541_1999_Buffalo_KNP_ZA	A	A	A	C	C	A	C	C	T	C	C	A	G	T	T	T	C	T	G	G	T	T	A	C	G	G	C	C	C	C	T	C	C	A	G	G	G	G	G	G	G	A	C	C	G	C	G	C	A
17-010561-6_09_Fattening_ES	A	A	A	C	C	A	C	C	-	C	C	A	G	T	T	T	C	T	G	G	T	T	A	C	G	G	C	C	C	C	T	C	C	A	G	G	G	G	G	G	G	A	C	C	G	C	G	C	A
17-010561-97_12_Beef_ES	A	A	A	C	C	A	C	C	-	C	C	A	G	T	T	T	C	T	G	G	T	T	A	C	G	G	C	C	C	C	T	C	C	A	G	G	G	G	G	G	G	A	C	C	G	C	G	C	A
SRR1792491_1996_Cattle_US	A	A	A	C	C	A	C	C	-	C	C	A	G	T	T	T	C	T	G	G	T	T	A	C	G	G	C	C	C	C	T	C	C	A	G	G	G	G	G	G	G	A	C	C	G	C	G	C	A
SRR1792203_2009_Cattle_US	A	A	A	C	C	A	C	C	C	C	C	A	G	T	T	T	C	T	G	G	T	T	A	C	G	G	C	C	C	C	T	C	C	A	G	G	G	G	G	G	G	A	C	C	G	C	G	C	A
SRR1792261_2010_Cattle_US	A	A	A	C	C	A	C	C	-	-	C	A	G	T	T	T	C	T	G	G	T	T	A	C	G	G	C	C	C	C	T	C	C	A	G	G	G	G	G	G	G	A	C	C	G	C	G	C	A
SRR1792111_2008_Cattle_US	A	A	A	C	C	A	C	C	-	C	C	A	G	T	T	T	C	T	G	G	T	T	A	C	G	G	C	C	C	C	T	C	C	A	G	G	G	G	G	G	G	A	C	C	G	C	G	C	A
SRR1792171_2008_Cattle_MX	A	A	A	C	C	A	C	C	-	C	C	A	G	T	T	T	C	T	G	G	T	T	A	C	G	G	C	C	C	C	T	C	C	A	G	G	G	G	G	G	G	A	C	C	G	C	G	C	A
SRR1792409_2013_Cattle_MX	A	A	A	C	C	A	C	C	-	C	C	A	G	T	T	T	C	T	G	G	T	T	A	C	G	G	C	C	C	C	T	C	C	A	G	G	G	G	G	G	G	A	C	C	G	C	G	C	A
SRR1792118_2008_Cattle_MX	A	A	A	C	C	A	C	C	-	C	C	A	G	T	T	T	C	T	G	G	T	T	A	C	G	G	C	C	C	C	T	C	C	A	G	G	G	G	G	G	G	A	C	C	G	C	G	C	A
SRR1791714_2001_Cattle_UNK_US	A	A	A	C	C	A	C	C	-	C	C	A	G	T	T	T	C	T	G	G	T	T	A	C	G	G	C	C	C	C	T	C	C	A	G	G	G	G	G	G	G	A	C	C	G	C	G	C	A
MQ	59	59	60	59	59	59	59	59	59	60	60	60	60	60	60	60	60	60	60	60	60	60	60	60	60	60	60	60	60	60	60	60	60	60	60	60	60	60	60	60	60	60	60	60	60	60	60	60	60
annotations	transcriptional regulatory protein, None, BQ2027_MB1182C	No annotated product	No annotated product	No annotated product	POSSIBLE CONSERVED MEMBRANE PROTEIN, None, BQ2027_MB3718	esx conserved component eccb2. esx-2 type vii secretion system protein. probable membrane protein., eccb2, BQ2027_MB3925C	ppe family protein ppe34, PPE34, BQ2027_MB1951C	No annotated product	Possible phage phiRv1 protein, None, BQ2027_MB1611C	No annotated product	PROBABLE CONSERVED INTEGRAL MEMBRANE PROTEIN, None, BQ2027_MB0995	No annotated product	PROBABLE 5-METHYLTETRAHYDROPTEROYLTRIGLUTAMATE--HOMOCYSTEINE METHYLTRANSFERASE METE (methionine synthase, vitamin-B12 independent isozyme), metE, BQ2027_MB1164C	PROBABLE ATP SYNTHASE A CHAIN ATPB (PROTEIN 6), atpB, BQ2027_MB1336	PROBABLE GLYCOGEN PHOSPHORYLASE GLGP, glgP, BQ2027_MB1363	No annotated product	CONSERVED HYPOTHETICAL PROTEIN, None, BQ2027_MB1389C	No annotated product	PUTATIVE TRANSFERASE, None, BQ2027_MB1412C	PROBABLE S-ADENOSYLMETHIONINE SYNTHETASE METK (MAT) (AdoMet synthetase) (Methionine adenosyltransferase), metK, BQ2027_MB1427	PROBABLE UNIDENTIFIED ANTIBIOTIC-TRANSPORT INTEGRAL MEMBRANE ABC TRANSPORTER, None, BQ2027_MB1491C	PROBABLE MEMBRANE PROTEIN, None, BQ2027_MB1527	PROBABLE METHYLTRANSFERASE, None, BQ2027_MB1535C	CONSERVED HYPOTHETICAL PROTEIN, None, BQ2027_MB1539	CONSERVED HYPOTHETICAL PROTEIN, None, BQ2027_MB1545	Probable polyketide synthase pks5, pks5, BQ2027_MB1554C	Probable histidinol dehydrogenase HisD (HDH), hisD, BQ2027_MB1625	Probable Glutamate n-acetyltransferase argJ, argJ, BQ2027_MB1681	chalcone synthase pks11, pks11, BQ2027_MB1693	probable ctp synthase pyrg, pyrG, BQ2027_MB1725	PROBABLE DEHYDROGENASE, None, BQ2027_MB1842C	PROBABLE DEHYDROGENASE, None, BQ2027_MB1842C	probable drug-transport transmembrane atp-binding protein abc transporter baca, baca, BQ2027_MB1850C	conserved protein, None, BQ2027_MB1897	PROBABLE EPOXIDE HYDROLASE EPHB (EPOXIDE HYDRATASE), ephB, BQ2027_MB1973	HYPOTHETICAL PROTEIN, None, BQ2027_MB1982	HYPOTHETICAL PROTEIN, None, BQ2027_MB1982	HYPOTHETICAL PROTEIN, None, BQ2027_MB1989C	No annotated product	CONSERVED HYPOTHETICAL PROTEIN, None, BQ2027_MB2026C	No annotated product	pe family protein pe22, PE22, BQ2027_MB2131	No annotated product	dlat, dihydrolipoamide acyltransferase, e2 component of pyruvate dehydrogenase, dlat, BQ2027_MB2238	Probable conserved lipoprotein lppOb, lppOb, BQ2027_MB2313	No annotated product	PROBABLE CONSERVED LIPOPROTEIN LPPQ, lppQ, BQ2027_MB2370	PEPTIDE SYNTHETASE MBTF (PEPTIDE SYNTHASE), mbtF, BQ2027_MB2400C	POSSIBLE TRANSCRIPTIONAL REGULATORY PROTEIN, None, BQ2027_MB0023
[truncated: 758 more columns]

## Sheet: Clade V
	NC_002945.4:1776688	NC_002945.4:2333994	NC_002945.4:31613	NC_002945.4:15034	NC_002945.4:2673638	NC_002945.4:2834261	NC_002945.4:1090240	NC_002945.4:1181826	NC_002945.4:1308781	NC_002945.4:1313350	NC_002945.4:1338700	NC_002945.4:1457589	NC_002945.4:1576143	NC_002945.4:1631089	NC_002945.4:1662311	NC_002945.4:1682105	NC_002945.4:1694987	NC_002945.4:1728953	NC_002945.4:1758873	NC_002945.4:1876302	NC_002945.4:1889161	NC_002945.4:189965	NC_002945.4:1940189	NC_002945.4:1943828	NC_002945.4:1952829	NC_002945.4:2093075	NC_002945.4:2136193	NC_002945.4:2216552	NC_002945.4:2251951	NC_002945.4:2415955	NC_002945.4:265082	NC_002945.4:2673596	NC_002945.4:2779224	NC_002945.4:2837952	NC_002945.4:2931930	NC_002945.4:2939818	NC_002945.4:2984819	NC_002945.4:2991225	NC_002945.4:3062780	NC_002945.4:3118153	NC_002945.4:3204111	NC_002945.4:3264196	NC_002945.4:3347014	NC_002945.4:3435889	NC_002945.4:3437386	NC_002945.4:3504798	NC_002945.4:3557413	NC_002945.4:359494	NC_002945.4:3610054
root	C	T	C	C	G	T	T	G	T	C	G	A	T	T	C	C	A	C	T	A	C	A	T	G	G	A	G	C	T	C	C	T	G	G	G	T	C	T	A	C	G	G	C	G	G	G	G	C	C
SRR1792002_2005_Cattle_US	T	C	G	T	A	C	C	A	C	T	A	G	C	C	T	T	G	T	G	C	T	C	C	T	C	G	A	T	C	T	G	C	A	A	A	C	T	G	C	G	A	A	T	A	A	A	C	T	G
SRR1791708_2001_Cattle_US	T	C	G	T	A	C	C	A	C	T	A	G	C	C	T	T	G	T	G	C	T	C	C	T	C	G	A	T	C	T	G	C	A	A	A	C	T	G	C	G	A	A	T	A	A	A	C	T	G
SRR1791692_1999_Elk_US	T	C	G	T	A	C	C	A	C	T	A	G	C	C	T	T	G	T	G	C	T	C	C	T	C	G	A	T	C	T	G	C	A	A	A	C	T	G	C	G	A	A	T	A	A	A	C	T	G
SRR1792251_2010_Cattle_US	T	C	G	T	A	C	C	A	C	T	A	G	C	C	T	T	G	T	G	C	T	C	C	T	C	G	A	T	C	T	G	C	A	A	A	C	T	G	C	G	A	A	T	A	A	A	C	T	G
SRR1792188_2009_Elk_US	T	C	G	T	A	C	C	A	C	T	A	G	C	C	T	T	G	T	G	C	T	C	C	T	C	G	A	T	C	T	G	C	A	A	A	C	T	G	C	G	A	A	T	A	A	A	C	T	G
17-010561-154_15_Beef_ES	T	C	G	T	A	C	C	A	C	T	A	G	C	C	T	T	G	T	G	C	T	C	C	T	C	G	A	T	C	T	G	C	A	A	A	C	T	G	C	G	A	A	T	A	A	A	C	T	G
SRR7851358_1999_Ovine_bretagne_FR	T	C	G	T	A	C	T	G	T	C	G	A	T	T	C	C	A	C	T	A	C	A	T	G	G	A	G	C	T	C	C	T	G	G	G	T	C	T	A	C	G	G	C	G	G	G	G	C	C
SRR7851318_2004_Cattle_nord-pas-de-calais_FR	T	C	G	T	A	C	T	G	T	C	G	A	T	T	C	C	A	C	T	A	C	A	T	G	G	A	G	C	T	C	C	T	G	G	G	T	C	T	A	C	G	G	C	G	G	G	G	C	C
SRR7851319_2002_Cattle_nord-pas-de-calais_FR	T	C	G	T	A	C	T	G	T	C	G	A	T	T	C	C	A	C	T	A	C	A	T	G	G	A	G	C	T	C	C	T	G	G	G	T	C	T	A	C	G	G	C	G	G	G	G	C	C
SRR7851300_2007_Cattle_pays-de-la-loire_FR	T	C	G	C	A	C	T	G	T	C	G	A	T	T	C	C	A	C	T	A	C	A	T	G	G	A	G	C	T	C	C	T	G	G	G	T	C	T	A	C	G	G	C	G	G	G	G	C	C
SRR7240455_1990_Cattle_UNK_US	T	-	G	T	A	C	T	G	T	C	G	A	T	T	C	C	A	C	T	A	C	A	T	G	G	A	G	C	T	C	C	T	G	G	G	T	C	T	A	C	G	G	C	G	G	G	G	C	C
SRR1792245_2009_Cattle_MX	T	C	-	T	A	C	T	G	T	C	G	A	T	T	C	C	A	C	T	A	C	A	T	G	G	A	G	C	T	C	C	T	G	G	G	T	C	T	A	C	G	G	C	G	G	G	G	C	C
SRR1791950_2005_Deer_UNK_US	T	C	G	T	A	C	T	G	T	C	G	A	T	T	C	C	A	C	T	A	C	A	T	G	G	A	G	C	T	C	C	T	G	G	G	T	C	T	A	C	G	G	C	G	G	G	G	C	C
SRR1791736_2001_Cattle_MX	T	C	G	T	A	C	T	G	T	C	G	A	T	T	C	C	A	C	T	A	C	A	T	G	G	A	G	C	T	C	C	T	G	G	G	T	C	T	A	C	G	G	C	G	G	G	G	C	C
SRR1792155_2008_Cattle_MX	T	C	G	T	A	C	T	G	T	C	G	A	T	T	C	C	A	C	T	A	C	A	T	G	G	A	G	C	T	C	C	T	G	G	G	T	C	T	A	C	G	G	C	G	G	G	G	C	C
SRR7240083_2016_Cattle_MX	T	C	G	T	A	C	T	G	T	C	G	A	T	T	C	C	A	C	T	A	C	A	T	G	G	A	G	C	T	C	C	T	G	G	G	T	C	T	A	C	G	G	C	G	G	G	G	C	C
SRR7851308_2000_Cattle_poitou_FR	-	C	G	T	A	C	T	G	T	C	G	A	T	T	C	C	A	C	T	A	C	A	T	G	G	A	G	C	T	C	C	T	G	G	G	T	C	T	A	C	G	G	C	G	G	G	G	C	C
17-010561-10_08_Beef_ES	-	C	G	T	A	C	T	G	T	C	G	A	T	T	C	C	A	C	T	A	C	A	T	G	G	A	G	C	T	C	C	T	G	G	G	T	C	T	A	C	G	G	C	G	G	G	G	C	C
17-010561-146_16_Beef_ES	-	C	G	T	A	C	T	G	T	C	G	A	T	T	C	C	A	C	T	A	C	A	T	G	G	A	G	C	T	C	C	T	G	G	G	T	C	T	A	C	G	G	C	G	G	G	G	C	C
17-010561-64_11_Beef_ES	-	C	G	T	A	C	T	G	T	C	G	A	T	T	C	C	A	C	T	A	C	A	T	G	G	A	G	C	T	C	C	T	G	G	G	T	C	T	A	C	G	G	C	G	G	G	G	C	C
17-010561-83_11_Beef_ES	-	C	G	T	A	C	T	G	T	C	G	A	T	T	C	C	A	C	T	A	C	A	T	G	G	A	G	C	T	C	C	T	G	G	G	T	C	T	A	C	G	G	C	G	G	G	G	C	C
17-010561-21_08_Dairy_ES	-	C	G	T	G	T	T	G	T	C	G	A	T	T	C	C	A	C	T	A	C	A	T	G	G	A	G	C	T	C	C	T	G	G	G	T	C	T	A	C	G	G	C	G	G	G	G	C	C
MQ	59	59	59	59	59	59	60	60	59	60	59	60	59	60	60	60	59	59	59	59	60	59	59	59	59	60	60	60	60	59	60	59	59	56	60	59	59	60	60	59	59	60	59	59	59	60	59	60	59
annotations	Possible phage phiRv1 protein, None, BQ2027_MB1611C	probable 5'-3' exonuclease, None, BQ2027_MB2117	conserved hypothetical protein, None, BQ2027_MB0029	POSSIBLE ANTHRANILATE SYNTHASE COMPONENT II TRPG (GLUTAMINE AMIDOTRANSFERASE), trpG, BQ2027_MB0013	PROBABLE CONSERVED LIPOPROTEIN LPPR, lppR, BQ2027_MB2426C	shikimate kinase arok (sk), aroK, BQ2027_MB2568C	CONSERVED HYPOTHETICAL PROTEIN, None, BQ2027_MB1001C	PROBABLE MEDIUM CHAIN FATTY-ACID-COA LIGASE FADD14 (FATTY-ACID-COA SYNTHETASE) (FATTY-ACID-COA SYNTHASE), fadD14, BQ2027_MB1087	PROBABLE NADPH DEPENDENT 2,4-DIENOYL-COA REDUCTASE FADH (2,4-dienoyl coenzyme A reductase) (4-enoyl-CoA reductase), fadH, BQ2027_MB1208C	unknown protein, None, BQ2027_MB1212C	conserved protein, None, BQ2027_MB1226C	No annotated product	probable non lipolytic carboxylesterase nlhh, nlhh, BQ2027_MB1434C	No annotated product	PROBABLE MACROLIDE-TRANSPORT ATP-BINDING PROTEIN ABC TRANSPORTER, None, BQ2027_MB1508	No annotated product	No annotated product	probable dna polymerase iv dinx (pol iv 1) (dna nucleotidyltransferase (dna-directed)), dinX, BQ2027_MB1564	Maltooligosyltrehalose synthase TreYa [FIRST PART], treYa, BQ2027_MB1590C	Probable polyketide synthase pks8, pks8, BQ2027_MB1690	PROBABLE TRANSCRIPTIONAL REGULATORY PROTEIN, None, BQ2027_MB1701C	No annotated product	PROBABLE HYDROLASE, None, BQ2027_MB1752	CONSERVED HYPOTHETICAL PROTEIN, None, BQ2027_MB1757C	Probable nitrate reductase NarX, narX, BQ2027_MB1765C	Urease alpha subunit ureC (Urea amidohydrolase), ureC, BQ2027_MB1881	CONSERVED HYPOTHETICAL PROTEIN, None, BQ2027_MB1927C	HYPOTHETICAL PROTEIN, None, BQ2027_MB2011C	HYPOTHETICAL PROTEIN, None, BQ2027_MB2047C	gcn5-related n-acetyltransferase, None, BQ2027_MB2192	No annotated product	PROBABLE CONSERVED LIPOPROTEIN LPPR, lppR, BQ2027_MB2426C	HYPOTHETICAL PROTEIN, None, BQ2027_MB2520	PROBABLE CONSERVED LIPOPROTEIN LPPA, lppA, BQ2027_MB2572	No annotated product	PROBABLE ARSENIC-TRANSPORT INTEGRAL MEMBRANE PROTEIN ARSC, arsC, BQ2027_MB2676	IRON-DEPENDENT REPRESSOR AND ACTIVATOR IDER, ideR, BQ2027_MB2730	conserved protein, None, BQ2027_MB2736C	POSSIBLE RESOLVASE, None, BQ2027_MB2815C	PROBABLE COBYRINIC ACID A,C-DIAMIDE SYNTHASE COBB, cobB, BQ2027_MB2873C	HYPOTHETICAL PROTEIN, None, BQ2027_MB2954	No annotated product	CONSERVED HYPOTHETICAL PROTEIN, None, BQ2027_MB3052C	nadph:adrenodoxin oxidoreductase fpra (nadph-ferredoxin reductase), fprA, BQ2027_MB3133	POSSIBLE ALKYLDIHYDROXYACETONEPHOSPHATE SYNTHASE AGPS (ALKYL-DHAP SYNTHASE) (ALKYLGLYCERONE-PHOSPHATE SYNTHASE), agpS, BQ2027_MB3134C	POSSIBLE AMIDASE (AMINOHYDROLASE), None, BQ2027_MB3200	CONSERVED HYPOTHETICAL PROTEIN, None, BQ2027_MB3249C	No annotated product	PROBABLE METAL CATION-TRANSPORTING P-TYPE ATPASE C CTPC, ctpC, BQ2027_MB3298
[truncated: 947 more columns]

## Sheet: Clade VI
	NC_002945.4:1342335	NC_002945.4:1776688	NC_002945.4:4320263	NC_002945.4:4321337	NC_002945.4:611077	NC_002945.4:1415957	NC_002945.4:1014865	NC_002945.4:1049067	NC_002945.4:1226158	NC_002945.4:1227366	NC_002945.4:1356599	NC_002945.4:1419813	NC_002945.4:1486755	NC_002945.4:1531587	NC_002945.4:1542880	NC_002945.4:1631070	NC_002945.4:1704546	NC_002945.4:1710839	NC_002945.4:1712290	NC_002945.4:1754319	NC_002945.4:2127380	NC_002945.4:2140575	NC_002945.4:2209148	NC_002945.4:2209149	NC_002945.4:229886	NC_002945.4:2458822	NC_002945.4:2489597	NC_002945.4:2575902	NC_002945.4:2692326	NC_002945.4:2792203	NC_002945.4:2794171	NC_002945.4:282212	NC_002945.4:2822573	NC_002945.4:2883245	NC_002945.4:288998	NC_002945.4:2907375	NC_002945.4:2913048	NC_002945.4:3080211	NC_002945.4:3125188	NC_002945.4:3139709	NC_002945.4:3163462	NC_002945.4:3178302	NC_002945.4:3218347	NC_002945.4:3284454	NC_002945.4:3292490	NC_002945.4:357131	NC_002945.4:369667	NC_002945.4:3704872	NC_002945.4:3726377
root	G	C	G	T	A	T	G	G	G	C	G	C	C	G	C	G	C	A	G	G	C	C	T	C	G	C	T	G	A	G	A	C	C	T	G	T	C	A	G	C	G	C	G	G	C	A	G	G	A
17-010561-81_11_Beef_ES	C	T	A	C	G	C	A	T	T	T	A	T	T	T	T	A	T	G	T	C	G	G	C	A	T	T	C	A	G	C	G	T	T	C	A	C	T	G	A	T	A	T	A	A	A	G	A	A	G
SRR7240203_1991_Primate_UNK_US	C	T	A	C	G	C	A	T	T	T	A	T	T	T	T	A	T	G	T	C	G	G	C	A	T	T	C	A	G	C	G	T	T	C	A	C	T	G	A	T	A	T	A	A	A	G	A	A	G
SRR7240342_2002_Cattle_MX	C	T	A	C	G	C	A	T	T	T	A	T	T	T	T	A	T	G	T	C	G	G	C	A	T	T	C	A	G	C	G	T	T	C	A	C	T	G	A	T	A	T	A	A	A	G	A	A	G
SRR7236378_2009_Dairy_MX	C	T	A	C	G	C	A	T	T	T	A	T	T	T	T	A	T	G	T	C	G	G	C	A	T	T	C	A	G	C	G	T	T	C	A	C	T	G	A	T	A	T	A	A	A	G	A	A	G
SRR7236129_2010_Dairy_MX	C	T	A	C	G	C	A	T	T	T	A	T	T	T	T	A	T	G	T	C	G	G	C	A	T	T	C	A	G	C	G	T	T	C	A	C	T	G	A	T	A	T	A	A	A	G	A	A	G
SRR1791841_2002_Cattle_US	C	T	A	C	G	C	A	T	T	T	A	T	T	T	T	A	T	G	T	C	G	G	C	A	T	T	C	A	G	C	G	T	T	C	A	C	T	G	A	T	A	T	A	A	A	G	A	A	G
SRR7240359_2005_Cattle_US	C	T	A	C	G	C	A	T	T	T	A	T	T	T	T	A	T	G	T	C	G	G	C	A	T	T	C	A	G	C	G	T	T	C	A	C	T	G	A	T	A	T	A	A	A	G	A	A	G
SRR1792449_2013_Cattle_MX	C	T	A	C	G	C	A	T	T	T	A	T	T	T	T	A	T	G	T	C	G	G	C	A	T	T	C	A	G	C	G	T	T	C	A	C	T	G	A	T	A	T	A	A	A	G	A	A	G
SRR1791891_2003_Cattle_MX	C	T	A	C	G	C	A	T	T	T	A	T	T	T	T	A	T	G	T	C	G	G	C	A	T	T	C	A	G	C	G	T	T	C	A	C	T	G	A	T	A	T	A	A	A	G	A	A	G
SRR7851363_1992_Cattle_auvergne_FR	C	T	A	C	G	C	A	T	T	T	A	T	T	T	T	A	T	G	T	C	G	G	C	A	T	T	C	A	G	C	G	T	T	C	A	C	T	G	A	T	A	T	A	A	A	G	A	A	G
SRR7851335_2011_Cattle_poitou_FR	C	T	A	C	G	C	A	T	T	T	A	T	T	T	T	A	T	G	T	C	G	G	C	A	T	T	C	A	G	C	G	T	T	C	A	C	T	G	A	T	A	T	A	A	A	G	A	A	G
17-010561-28_09_Beef_ES	C	T	A	C	G	-	G	G	G	C	G	C	C	G	C	G	C	A	G	G	C	C	T	C	G	C	T	G	A	G	A	C	C	T	G	T	C	A	G	C	G	C	G	G	C	A	G	G	A
17-010561-15_09_Dairy_ES	C	T	A	C	G	-	G	G	G	C	G	C	C	G	C	G	C	A	G	G	C	C	T	C	G	C	T	G	A	G	A	C	C	T	G	T	C	A	G	C	G	C	G	G	C	A	G	G	A
17-010561-9_08_Goat_ES	C	T	A	C	G	-	G	G	G	C	G	C	C	G	C	G	C	A	G	G	C	C	T	C	G	C	T	G	A	G	A	C	C	T	G	T	C	A	G	C	G	C	G	G	C	A	G	G	A
17-010561-35_09_Fattening_ES	C	T	A	C	G	-	G	G	G	C	G	C	C	G	C	G	C	A	G	G	C	C	T	C	G	C	T	G	A	G	A	C	C	T	G	T	C	A	G	C	G	C	G	G	C	A	G	G	A
17-010561-38_09_Beef_ES	C	T	A	C	G	-	G	G	G	C	G	C	C	G	C	G	C	A	G	G	C	C	T	C	G	C	T	G	A	G	A	C	C	T	G	T	C	A	G	C	G	C	G	G	C	A	G	G	A
17-010561-96_13_Fattening_ES	C	T	A	C	G	-	G	G	G	C	G	C	C	G	C	G	C	A	G	G	C	C	T	C	G	C	T	G	A	G	A	C	C	T	G	T	C	A	G	C	G	C	G	G	C	A	G	G	A
18-035270-C-013-18-6_Beef_ES	C	T	A	C	G	-	G	G	G	C	G	C	C	G	C	G	C	A	G	G	C	C	T	C	G	C	T	G	A	G	A	C	C	T	G	T	C	A	G	C	G	C	G	G	C	A	G	G	A
18-035270-C-032-17-11_Beef_ES	C	T	A	C	G	-	G	G	G	C	G	C	C	G	C	G	C	A	G	G	C	C	T	C	G	C	T	G	A	G	A	C	C	T	G	T	C	A	G	C	G	C	G	G	C	A	G	G	A
18-035270-C-021-17-3_Beef_ES	C	T	A	C	G	-	G	G	G	C	G	C	C	G	C	G	C	A	G	G	C	C	T	C	G	C	T	G	A	G	A	C	C	T	G	T	C	A	G	C	G	C	G	G	C	A	G	G	A
18-035270-C-021-17-2_Beef_ES	C	T	A	C	G	-	G	G	G	C	G	C	C	G	C	G	C	A	G	G	C	C	T	C	G	C	T	G	A	G	A	C	C	T	G	T	C	A	G	C	G	C	G	G	C	A	G	G	A
18-035270-C-029-17-12_Beef_ES	C	T	A	C	G	-	G	G	G	C	G	C	C	G	C	G	C	A	G	G	C	C	T	C	G	C	T	G	A	G	A	C	C	T	G	T	C	A	G	C	G	C	G	G	C	A	G	G	A
18-035270-C-029-17-11_Beef_ES	C	T	A	C	G	-	G	G	G	C	G	C	C	G	C	G	C	A	G	G	C	C	T	C	G	C	T	G	A	G	A	C	C	T	G	T	C	A	G	C	G	C	G	G	C	A	G	G	A
18-035270-C-020-18-3_Wild boar_ES	C	T	A	C	G	-	G	G	G	C	G	C	C	G	C	G	C	A	G	G	C	C	T	C	G	C	T	G	A	G	A	C	C	T	G	T	C	A	G	C	G	C	G	G	C	A	G	G	A
18-035270-C-021-17-8_Beef_ES	C	T	A	C	G	-	G	G	G	C	G	C	C	G	C	G	C	A	G	G	C	C	T	C	G	C	T	G	A	G	A	C	C	T	G	T	C	A	G	C	G	C	G	G	C	A	G	G	A
18-035270-C-021-17-1_Beef_FR-ES	C	T	A	C	G	-	G	G	G	C	G	C	C	G	C	G	C	A	G	G	C	C	T	C	G	C	T	G	A	G	A	C	C	T	G	T	C	A	G	C	G	C	G	G	C	A	G	G	A
18-035270-C-004-17-1_Beef_ES	C	T	A	C	G	-	G	G	G	C	G	C	C	G	C	G	C	A	G	G	C	C	T	C	G	C	T	G	A	G	A	C	C	T	G	T	C	A	G	C	G	C	G	G	C	A	G	G	A
18-035270-C-018-18-3_Beef_ES	C	T	A	C	G	-	G	G	G	C	G	C	C	G	C	G	C	A	G	G	C	C	T	C	G	C	T	G	A	G	A	C	C	T	G	T	C	A	G	C	G	C	G	G	C	A	G	G	A
18-035270-C-018-18-2_Beef_ES	C	T	A	C	G	-	G	G	G	C	G	C	C	G	C	G	C	A	G	G	C	C	T	C	G	C	T	G	A	G	A	C	C	T	G	T	C	A	G	C	G	C	G	G	C	A	G	G	A
18-035270-C-007-18-2_Beef_ES	C	T	A	C	G	-	G	G	G	C	G	C	C	G	C	G	C	A	G	G	C	C	T	C	G	C	T	G	A	G	A	C	C	T	G	T	C	A	G	C	G	C	G	G	C	A	G	G	A
18-035270-C-021-17-7_Beef_ES	C	T	A	C	G	-	G	G	G	C	G	C	C	G	C	G	C	A	G	G	C	C	T	C	G	C	T	G	A	G	A	C	C	T	G	T	C	A	G	C	G	C	G	G	C	A	G	G	A
SRR7851332_2009_Cattle_aquitaine_FR	C	T	A	C	G	-	G	G	G	C	G	C	C	G	C	G	C	A	G	G	C	C	T	C	G	C	T	G	A	G	A	C	C	T	G	T	C	A	G	C	G	C	G	G	C	A	G	G	A
17-010561-19_08_Bullfighting_ES	-	T	A	C	G	T	G	G	G	C	G	C	C	G	C	G	C	A	G	G	C	C	T	C	G	C	T	G	A	G	A	C	C	T	G	T	C	A	G	C	G	C	G	G	C	A	G	G	A
SRR7240357_2003_Cattle_US	C	T	A	C	G	T	G	G	G	C	G	C	C	G	C	G	C	A	G	G	C	C	T	C	G	C	T	G	A	G	A	C	C	T	G	T	C	A	G	C	G	C	G	G	C	A	G	G	A
SRR5657513_2016_Dairy_MX	C	T	A	C	G	T	G	G	G	C	G	C	C	G	C	G	C	A	G	G	C	C	T	C	G	C	T	G	A	G	A	C	C	T	G	T	C	A	G	C	G	C	G	G	C	A	G	G	A
17-010561-170_14_Beef_ES	C	T	A	C	G	T	G	G	G	C	G	C	C	G	C	G	C	A	G	G	C	C	T	C	G	C	T	G	A	G	A	C	C	T	G	T	C	A	G	C	G	C	G	G	C	A	G	G	A
17-010561-111_14_Beef_ES	C	T	A	C	G	T	G	G	G	C	G	C	C	G	C	G	C	A	G	G	C	C	T	C	G	C	T	G	A	G	A	C	C	T	G	T	C	A	G	C	G	C	G	G	C	A	G	G	A
17-010561-99_12_Beef_ES	C	T	A	C	G	T	G	G	G	C	G	C	C	G	C	G	C	A	G	G	C	C	T	C	G	C	T	G	A	G	A	C	C	T	G	T	C	A	G	C	G	C	G	G	C	A	G	G	A
17-010561-54_10_Beef_RO-ES	C	T	A	C	G	T	G	G	G	C	G	C	C	G	C	G	C	A	G	G	C	C	T	C	G	C	T	G	A	G	A	C	C	T	G	T	C	A	G	C	G	C	G	G	C	A	G	G	A
17-010561-85_11_Beef_ES	C	T	A	C	G	T	G	G	G	C	G	C	C	G	C	G	C	A	G	G	C	C	T	C	G	C	T	G	A	G	A	C	C	T	G	T	C	A	G	C	G	C	G	G	C	A	G	G	A
17-010561-98_12_Beef_ES	C	T	A	C	G	T	G	G	G	C	G	C	C	G	C	G	C	A	G	G	C	C	T	C	G	C	T	G	A	G	A	C	C	T	G	T	C	A	G	C	G	C	G	G	C	A	G	G	A
SRR7240402_1995_Cattle_UNK_US	C	T	A	C	G	T	G	G	G	C	G	C	C	G	C	G	C	A	G	G	C	C	T	C	G	C	T	G	A	G	A	C	C	T	G	T	C	A	G	C	G	C	G	G	C	A	G	G	A
SRR7851310_1999_Cattle_aquitaine_FR	C	T	A	C	-	T	G	G	G	C	G	C	C	G	C	G	C	A	G	G	C	C	T	C	G	C	T	G	A	G	A	C	C	T	G	T	C	A	G	C	G	C	G	G	C	A	G	G	A
SRR7851380_1996_Cattle_aquitaine_FR	C	T	A	C	-	T	G	G	G	C	G	C	C	G	C	G	C	A	G	G	C	C	T	C	G	C	T	G	A	G	A	C	C	T	G	T	C	A	G	C	G	C	G	G	C	A	G	G	A
17-010561-152_15_Beef_ES	C	-	-	-	G	-	G	G	G	C	G	C	C	G	C	G	C	A	G	G	C	C	T	C	G	C	T	G	A	G	A	C	C	T	G	T	C	A	G	C	G	C	G	G	C	A	G	G	A
17-010561-162_16_Wild boar_ES	C	-	-	-	G	-	G	G	G	C	G	C	C	G	C	G	C	A	G	G	C	C	T	C	G	C	T	G	A	G	A	C	C	T	G	T	C	A	G	C	G	C	G	G	C	A	G	G	A
17-010561-46_10_Beef_ES	C	T	A	C	G	T	G	G	G	C	G	C	C	G	C	G	C	A	G	G	C	C	T	C	G	C	T	G	A	G	A	C	C	T	G	T	C	A	G	C	G	C	G	G	C	A	G	G	A
17-010561-47_10_Beef_ES	C	T	A	C	G	T	G	G	G	C	G	C	C	G	C	G	C	A	G	G	C	C	T	C	G	C	T	G	A	G	A	C	C	T	G	T	C	A	G	C	G	C	G	G	C	A	G	G	A
17-010561-70_10_Beef_ES	C	T	A	C	G	T	G	G	G	C	G	C	C	G	C	G	C	A	G	G	C	C	T	C	G	C	T	G	A	G	A	C	C	T	G	T	C	A	G	C	G	C	G	G	C	A	G	G	A
17-010561-30_09_Fattening_ES	C	T	A	C	G	T	G	G	G	C	G	C	C	G	C	G	C	A	G	G	C	C	T	C	G	C	T	G	A	G	A	C	C	T	G	T	C	A	G	C	G	C	G	G	C	A	G	G	A
17-010561-76_11_Beef_ES	C	T	A	C	G	T	G	G	G	C	G	C	C	G	C	G	C	A	G	G	C	C	T	C	G	C	T	G	A	G	A	C	C	T	G	T	C	A	G	C	G	C	G	G	C	A	G	G	A
MQ	59	59	59	59	60	60	60	59	59	59	60	59	59	59	60	59	59	60	60	59	60	60	59	59	59	60	60	59	60	59	60	60	60	60	60	60	60	59	59	60	60	60	59	59	60	59	60	59	60
annotations	putative esat-6 like protein esxl (esat-6 like protein 4), esxL, BQ2027_MB1230	Possible phage phiRv1 protein, None, BQ2027_MB1611C	esx conserved component eccb2. esx-2 type vii secretion system protein. probable membrane protein., eccb2, BQ2027_MB3925C	No annotated product	No annotated product	None, tbd2, BQ2027_MB1297CA	No annotated product	POSSIBLE BIFUNCTIONAL ENZYME: 2-HYDROXYHEPTA-2,4-DIENE-1,7-DIOATE ISOMERASE (HHDD ISOMERASE) + CYCLASE/DEHYDRASE, None, BQ2027_MB0964	POSSIBLE GLYCOSYL HYDROLASE, None, BQ2027_MB1126	PROBABLE MEMBRANE GLYCINE AND PROLINE RICH PROTEIN, None, BQ2027_MB1127C	putative glycosyl transferase glga, glga, BQ2027_MB1244C	PROBABLE TRANSCRIPTIONAL REGULATORY PROTEIN EMBR, embR, BQ2027_MB1298C	CONSERVED HYPOTHETICAL PROTEIN, None, BQ2027_MB1355	PROBABLE TRANSCRIPTIONAL REGULATORY PROTEIN, None, BQ2027_MB1393	conserved protein, None, BQ2027_MB1402C	No annotated product	PROBABLE CONSERVED TRANSMEMBRANE TRANSPORT PROTEIN MMPL12, mmpL12, BQ2027_MB1549C	Probable polyketide synthase pks5, pks5, BQ2027_MB1554C	Probable polyketide synthase pks5, pks5, BQ2027_MB1554C	Probable threonine dehydratase ilvA, ilvA, BQ2027_MB1585	PROBABLE SHORT-CHAIN TYPE DEHYDROGENASE/REDUCTASE, None, BQ2027_MB1914C	POSSIBLE LIPOPROTEIN LPPD, lppD, BQ2027_MB1934C	possible toxin vapc36. contains pin domain., vapc36, BQ2027_MB2004C	possible toxin vapc36. contains pin domain., vapc36, BQ2027_MB2004C	No annotated product	branched-chain amino acid transaminase ilve, ilvE, BQ2027_MB2233C	Possible toxin VapC16, vapC16, BQ2027_MB2256A	PROBABLE CATIONIC AMINO ACID TRANSPORT INTEGRAL MEMBRANE PROTEIN ROCE, rocE, BQ2027_MB2347C	HYPOTHETICAL PROTEIN, None, BQ2027_MB2446	PROBABLE FATTY-ACID-COA LIGASE FADD35 (FATTY-ACID-COA SYNTHETASE) (FATTY-ACID-COA SYNTHASE), fadD35, BQ2027_MB2533C	POSSIBLE CONSERVED PROLINE RICH MEMBRANE PROTEIN, None, BQ2027_MB2535	No annotated product	possible toxin vapc17, vapc17, BQ2027_MB2556	POSSIBLE CONSERVED LIPOPROTEIN, None, BQ2027_MB2616C	No annotated product	ppe family protein ppe42, PPE42, BQ2027_MB2640	conserved protein, None, BQ2027_MB2645C	No annotated product	unknown protein, None, BQ2027_MB2879	gcn5-related n-acetyltransferase, None, BQ2027_MB2892C	POSSIBLE OXIDOREDUCTASE, None, BQ2027_MB2917	30s ribosomal protein s16 rpsp, rpsP, BQ2027_MB2933C	PHENOLPTHIOCEROL SYNTHESIS TYPE-I POLYKETIDE SYNTHASE PPSC, ppsC, BQ2027_MB2958	PROBABLE CONSERVED INTEGRAL MEMBRANE PROTEIN, None, BQ2027_MB2992C	conserved hypothetical protein, None, BQ2027_MB2999C	No annotated product	No annotated product	PPE FAMILY PROTEIN [FIRST PART], PPE55a, BQ2027_MB3380C	POSSIBLE OXIDOREDUCTASE, None, BQ2027_MB3387C
[truncated: 1,675 more columns]

## Sheet: Clade VII
	NC_002945.4:106194	NC_002945.4:1771222	NC_002945.4:3438449	NC_002945.4:3439578	NC_002945.4:366022	NC_002945.4:69913	NC_002945.4:1545547	NC_002945.4:1314253	NC_002945.4:228888	NC_002945.4:2922942	NC_002945.4:1002598	NC_002945.4:1056740	NC_002945.4:1103649	NC_002945.4:11094	NC_002945.4:1190962	NC_002945.4:1209224	NC_002945.4:1239290	NC_002945.4:1245723	NC_002945.4:1252861	NC_002945.4:1324954	NC_002945.4:13362	NC_002945.4:13452	NC_002945.4:1437974	NC_002945.4:1521183	NC_002945.4:162123	NC_002945.4:1707014	NC_002945.4:1712676	NC_002945.4:1723063	NC_002945.4:1731470	NC_002945.4:1738902	NC_002945.4:1829833	NC_002945.4:1867483	NC_002945.4:1877563	NC_002945.4:1909708	NC_002945.4:1945474	NC_002945.4:1950217	NC_002945.4:2005594	NC_002945.4:2055205	NC_002945.4:2062311	NC_002945.4:206304	NC_002945.4:2103725	NC_002945.4:214689	NC_002945.4:2148041	NC_002945.4:2153701	NC_002945.4:2169295	NC_002945.4:2191946	NC_002945.4:221609	NC_002945.4:2216222	NC_002945.4:2255166
root	G	A	G	G	T	T	A	C	T	G	G	C	T	C	C	A	C	C	G	G	C	C	T	A	C	G	C	A	C	C	G	C	C	G	C	A	C	A	A	G	G	T	C	G	C	G	C	G	A
SRR7851326_2006_Cattle_poitou_FR	A	G	A	A	C	C	G	T	G	-	A	T	C	T	T	G	A	T	T	A	T	G	C	G	G	A	T	G	T	T	A	T	T	A	T	C	T	C	G	A	A	C	T	A	T	T	T	C	G
SRR7851374_1997_Cattle_bourgogne_FR	A	G	A	A	C	C	G	C	T	G	G	C	T	C	C	A	C	C	G	G	C	C	T	A	C	G	C	A	C	C	G	C	C	G	C	A	C	A	A	G	G	T	C	G	C	G	C	G	A
SRR7851360_1998_Cattle_rhone-alpes_FR	A	G	A	A	C	C	G	C	T	G	G	C	T	C	C	A	C	C	G	G	C	C	T	A	C	G	C	A	C	C	G	C	C	G	C	A	C	A	A	G	G	T	C	G	C	G	C	G	A
SRR7851355_1995_Cattle_rhone-alpes_FR	A	G	A	A	C	C	G	C	T	G	G	C	T	C	C	A	C	C	G	G	C	C	T	A	C	G	C	A	C	C	G	C	C	G	C	A	C	A	A	G	G	T	C	G	C	G	C	G	A
15-C008-11_Beef_ES	A	G	A	A	C	C	G	-	T	G	G	C	T	C	C	A	C	C	G	G	C	C	T	A	C	G	C	A	C	C	G	C	C	G	C	A	C	A	A	G	G	T	C	G	C	G	C	G	A
15-C011-4_Beef_ES	R	G	A	A	C	C	G	-	T	G	G	C	T	C	C	A	C	C	G	G	C	C	T	A	C	G	C	A	C	C	G	C	C	G	C	A	C	A	A	G	G	T	C	G	C	G	C	G	A
15-C009-1_Beef_ES	A	G	A	A	C	C	G	-	T	G	G	C	T	C	C	A	C	C	G	G	C	C	T	A	C	G	C	A	C	C	G	C	C	G	C	A	C	A	A	G	G	T	C	G	C	G	C	G	A
15-C009-4_Beef_ES	A	G	A	A	C	C	G	-	T	G	G	C	T	C	C	A	C	C	G	G	C	C	T	A	C	G	C	A	C	C	G	C	C	G	C	A	C	A	A	G	G	T	C	G	C	G	C	G	A
15-C009-2_Beef_ES	A	G	A	A	C	C	G	-	T	G	G	C	T	C	C	A	C	C	G	G	C	C	T	A	C	G	C	A	C	C	G	C	C	G	C	A	C	A	A	G	G	T	C	G	C	G	C	G	A
17-010561-37_09_Beef_ES	A	G	A	A	C	C	G	-	T	G	G	C	T	C	C	A	C	C	G	G	C	C	T	A	C	G	C	A	C	C	G	C	C	G	C	A	C	A	A	G	G	T	C	G	C	G	C	G	A
17-010561-42_10_Fattening_RO-ES	A	G	A	A	C	C	G	C	T	G	G	C	T	C	C	A	C	C	G	G	C	C	T	A	C	G	C	A	C	C	G	C	C	G	C	A	C	A	A	G	G	T	C	G	C	G	C	G	A
SRR7851329_1991_Cattle_rhone-alpes_FR	A	G	A	A	C	C	G	C	T	G	G	C	T	C	C	A	C	C	G	G	C	C	T	A	C	G	C	A	C	C	G	C	C	G	C	A	C	A	A	G	G	T	C	G	C	G	C	G	A
17-010561-49_09_Fattening_ES	A	G	A	A	C	C	G	C	T	G	G	C	T	C	C	A	C	C	G	G	C	C	T	A	C	G	C	A	C	C	G	C	C	G	C	A	C	A	A	G	G	T	C	G	C	G	C	G	A
SRR5486076_2017_Dairy_ER	A	G	A	A	C	C	G	C	-	G	G	C	T	C	C	A	C	C	G	G	C	C	T	A	C	G	C	A	C	C	G	C	C	G	C	A	C	A	A	G	G	T	C	G	C	G	C	G	A
SRR5486081_2017_Dairy_ER	A	G	A	A	C	C	G	C	T	G	G	C	T	C	C	A	C	C	G	G	C	C	T	A	C	G	C	A	C	C	G	C	C	G	C	A	C	A	A	G	G	T	C	G	C	G	C	G	A
SRR5486073_2017_Dairy_ER	A	G	A	A	C	C	G	C	T	G	G	C	T	C	C	A	C	C	G	G	C	C	T	A	C	G	C	A	C	C	G	C	C	G	C	A	C	A	A	G	G	T	C	G	C	G	C	G	A
SRR5486075_2017_Dairy_ER	A	G	A	A	C	C	G	C	T	G	G	C	T	C	C	A	C	C	G	G	C	C	T	A	C	G	C	A	C	C	G	C	C	G	C	A	C	A	A	G	G	T	C	G	C	G	C	G	A
SRR5486071_2008_Cattle_ET	A	G	A	A	C	C	G	C	T	G	G	C	T	C	C	A	C	C	G	G	C	C	T	A	C	G	C	A	C	C	G	C	C	G	C	A	C	A	A	G	G	T	C	G	C	G	C	G	A
SRR5486072_2008_Cattle_ET	A	G	A	A	C	C	G	C	T	G	G	C	T	C	C	A	C	C	G	G	C	C	T	A	C	G	C	A	C	C	G	C	C	G	C	A	C	A	A	G	G	T	C	G	C	G	C	G	A
17-010561-26_09_Beef_ES	A	-	A	A	C	C	G	C	T	G	G	C	T	C	C	A	C	C	G	G	C	C	T	A	C	G	C	A	C	C	G	C	C	G	C	A	C	A	A	G	G	T	C	G	C	G	C	G	A
17-010561-8_09_Beef_ES	A	-	A	A	C	C	G	C	T	G	G	C	T	C	C	A	C	C	G	G	C	C	T	A	C	G	C	A	C	C	G	C	C	G	C	A	C	A	A	G	G	T	C	G	C	G	C	G	A
17-010561-31_09_Fattening_ES	A	-	A	A	C	C	G	C	T	G	G	C	T	C	C	A	C	C	G	G	C	C	T	A	C	G	C	A	C	C	G	C	C	G	C	A	C	A	A	G	G	T	C	G	C	G	C	G	A
17-010561-33_09_Beef_ES	A	-	A	A	C	C	G	C	T	G	G	C	T	C	C	A	C	C	G	G	C	C	T	A	C	G	C	A	C	C	G	C	C	G	C	A	C	A	A	G	G	T	C	G	C	G	C	G	A
17-010561-32_09_Beef_ES	A	-	A	A	C	C	G	C	T	G	G	C	T	C	C	A	C	C	G	G	C	C	T	A	C	G	C	A	C	C	G	C	C	G	C	A	C	A	A	G	G	T	C	G	C	G	C	G	A
17-010561-7_09_Beef_ES	A	-	A	A	C	C	G	C	T	G	G	C	T	C	C	A	C	C	G	G	C	C	T	A	C	G	C	A	C	C	G	C	C	G	C	A	C	A	A	G	G	T	C	G	C	G	C	G	A
17-010561-57_09_Beef_ES	A	G	A	A	C	C	G	C	T	G	G	C	T	C	C	A	C	C	G	G	C	C	T	A	C	G	C	A	C	C	G	C	C	G	C	A	C	A	A	G	G	T	C	G	C	G	C	G	A
SRR7851353_1994_Cattle_nord-pas-de-calais_FR	A	G	A	A	C	C	G	C	T	G	G	C	T	C	C	A	C	C	G	G	C	C	T	A	C	G	C	A	C	C	G	C	C	G	C	A	C	A	A	G	G	T	C	G	C	G	C	G	A
17-010561-116_13_Fattening_FR-ES	A	G	A	A	C	C	G	C	T	G	G	C	T	C	C	A	C	C	G	G	C	C	T	A	C	G	C	A	C	C	G	C	C	G	C	A	C	A	A	G	G	T	C	G	C	G	C	G	A
SRR7851330_1991_Deer_aquitaine_FR	A	G	A	A	C	C	G	C	T	G	G	C	T	C	C	A	C	C	G	G	C	C	T	A	C	G	C	A	C	C	G	C	C	G	C	A	C	A	A	G	G	T	C	G	C	G	C	G	A
SRR4117155_2010_WildBoar_FR	A	G	A	A	C	C	G	C	T	G	G	C	T	C	C	A	C	C	G	G	C	C	T	A	C	G	C	A	C	C	G	C	C	G	C	A	C	A	A	G	G	T	C	G	C	G	C	G	A
SRR7851302_1997_Cattle_rhone-alpes_FR	A	G	A	A	-	C	A	C	T	G	G	C	T	C	C	A	C	C	G	G	C	C	T	A	C	G	C	A	C	C	G	C	C	G	C	A	C	A	A	G	G	T	C	G	C	G	C	G	A
SRR7851352_2009_Cattle_haute_normandie_FR	A	G	A	A	-	C	G	C	T	G	G	C	T	C	C	A	C	C	G	G	C	C	T	A	C	G	C	A	C	C	G	C	C	G	C	A	C	A	A	G	G	T	C	G	C	G	C	G	A
SRR7851342_2011_Cattle_corse_FR	A	G	A	A	C	C	G	C	T	G	G	C	T	C	C	A	C	C	G	G	C	C	T	A	C	G	C	A	C	C	G	C	C	G	C	A	C	A	A	G	G	T	C	G	C	G	C	G	A
SRR7851345_1989_Cattle_bourgogne_FR	A	G	A	A	C	G	G	C	T	G	G	C	T	C	C	A	C	C	G	G	C	C	T	A	C	G	C	A	C	C	G	C	C	G	C	A	C	A	A	G	G	T	C	G	C	G	C	G	A
SRR7851312_2011_Cattle_bourgogne_FR	A	G	A	A	C	G	G	C	T	G	G	C	T	C	C	A	C	C	G	G	C	C	T	A	C	G	C	A	C	C	G	C	C	G	C	A	C	A	A	G	G	T	C	G	C	G	C	G	A
SRR7851369_1997_Cattle_rhone-alpes_FR	A	G	A	A	C	C	G	C	T	G	G	C	T	C	C	A	C	C	G	G	C	C	T	A	C	G	C	A	C	C	G	C	C	G	C	A	C	A	A	G	G	T	C	G	C	G	C	G	A
SRR7851321_2000_Cattle_rhone-alpes_FR	A	G	A	A	C	C	G	C	T	G	G	C	T	C	C	A	C	C	G	G	C	C	T	A	C	G	C	A	C	C	G	C	C	G	C	A	C	A	A	G	G	T	C	G	C	G	C	G	A
SRR7851322_2011_Cattle_rhone-alpes_FR	A	G	-	-	C	C	G	C	T	G	G	C	T	C	C	A	C	C	G	G	C	C	T	A	C	G	C	A	C	C	G	C	C	G	C	A	C	A	A	G	G	T	C	G	C	G	C	G	A
SRR7851331_2011_Cattle_poitou_FR	A	-	A	A	C	C	G	C	T	G	G	C	T	C	C	A	C	C	G	G	C	C	T	A	C	G	C	A	C	C	G	C	C	G	C	A	C	A	A	G	G	T	C	G	C	G	C	G	A
SRR7851344_2000_Cattle_rhone-alpes_FR	A	-	A	A	C	C	G	C	T	A	G	C	T	C	C	A	C	C	G	G	C	C	T	A	C	G	C	A	C	C	G	C	C	G	C	A	C	A	A	G	G	T	C	G	C	G	C	G	A
SRR7851375_2011_Cattle_auvergne_FR	A	G	A	A	C	C	G	C	T	G	G	C	T	C	C	A	C	C	G	G	C	C	T	A	C	G	C	A	C	C	G	C	C	G	C	A	C	A	A	G	G	T	C	G	C	G	C	G	A
MQ	59	59	60	59	59	59	59	60	60	59	60	60	60	59	60	60	60	60	60	60	60	60	60	60	60	60	60	60	60	60	60	59	60	60	59	59	60	60	60	59	60	59	60	60	60	56	60	60	60
annotations	No annotated product	Probable phiRV1 phage protein, None, BQ2027_MB1602C	HYPOTHETICAL PROTEIN, None, BQ2027_MB3135	PROBABLE MOLYBDENUM COFACTOR BIOSYNTHESIS PROTEIN A MOAA1, moaA1, BQ2027_MB3136	No annotated product	PROBABLE CONSERVED TRANSMEMBRANE PROTEIN, None, BQ2027_MB0065	PROBABLE CONSERVED MEMBRANE PROTEIN, None, BQ2027_MB1405	unknown protein, None, BQ2027_MB1212C	No annotated product	universal stress protein family protein, None, BQ2027_MB2657C	PROBABLE OXIDOREDUCTASE, None, BQ2027_MB0921C	PROBABLE GLUCOSE-6-PHOSPHATE ISOMERASE PGI (GPI) (PHOSPHOGLUCOSE ISOMERASE) (PHOSPHOHEXOSE ISOMERASE) (PHI), pgi, BQ2027_MB0971C	PROBABLE ADHESION COMPONENT TRANSPORT TRANSMEMBRANE PROTEIN ABC TRANSPORTER, None, BQ2027_MB1013	No annotated product	No annotated product	conserved protein, None, BQ2027_MB1113	CONSERVED HYPOTHETICAL PROTEIN, None, BQ2027_MB1141C	PROBABLE GLUCOSE-6-PHOSPHATE 1-DEHYDROGENASE ZWF1 (G6PD), zwf1, BQ2027_MB1152	No annotated product	PROBABLE CONSERVED TRANSMEMBRANE TRANSPORT PROTEIN MMPL10, mmpL10, BQ2027_MB1215	PROBABLE CONSERVED MEMBRANE PROTEIN, None, BQ2027_MB0010C	PROBABLE CONSERVED MEMBRANE PROTEIN, None, BQ2027_MB0010C	PROBABLE OLIGOPEPTIDE-TRANSPORT INTEGRAL MEMBRANE PROTEIN ABC TRANSPORTER OPPC, oppC, BQ2027_MB1313C	No annotated product	No annotated product	Probable methyltransferase, None, BQ2027_MB1550	Probable polyketide synthase pks5, pks5, BQ2027_MB1554C	conserved protein, None, BQ2027_MB1560	CONSERVED HYPOTHETICAL PROTEIN MEMBER OF yabO/yceC/yfiI FAMILY, None, BQ2027_MB1567	probable dna polymerase iii (alpha chain) dnae1 (dna nucleotidyltransferase), dnaE1, BQ2027_MB1574	Possible drug efflux membrane protein, None, BQ2027_MB1660	Probable polyketide synthase pks7, pks7, BQ2027_MB1689	Probable polyketide synthase pks17, pks17, BQ2027_MB1691	Probable DNA repair protein recN (Recombination protein N), recN, BQ2027_MB1722	No annotated product	PROBABLE CONSERVED TRANSMEMBRANE PROTEIN, None, BQ2027_MB1762C	Probable cytochrome p450 144 CYP144, cyp144, BQ2027_MB1806	POSSIBLE FLAVOPROTEIN, None, BQ2027_MB1848	possible preprotein translocase atpase seca2, secA2, BQ2027_MB1852	No annotated product	No annotated product	No annotated product	HYPOTHETICAL PROTEIN, None, BQ2027_MB1942C	POSSIBLE OXIDOREDUCTASE FADB5, fadB5, BQ2027_MB1947C	PROBABLE CONSERVED LIPOPROTEIN LPPF, lppF, BQ2027_MB1956C	conserved protein, None, BQ2027_MB1979C	No annotated product	HYPOTHETICAL PROTEIN, None, BQ2027_MB2011C	CONSERVED HYPOTHETICAL PROTEIN, None, BQ2027_MB2049C
[truncated: 2,078 more columns]

## Sheet: M. caprae
	NC_002945.4:4311425	NC_002945.4:4136448	NC_002945.4:30736	NC_002945.4:190284	NC_002945.4:32608	NC_002945.4:33788	NC_002945.4:2305633	NC_002945.4:31107	NC_002945.4:2305713	NC_002945.4:32502	NC_002945.4:1773425	NC_002945.4:1771655	NC_002945.4:1564006	NC_002945.4:17856	NC_002945.4:3167193	NC_002945.4:2884571	NC_002945.4:4038344	NC_002945.4:747114	NC_002945.4:1873921	NC_002945.4:1874306	NC_002945.4:1717086	NC_002945.4:1699014	NC_002945.4:1702975	NC_002945.4:1705425	NC_002945.4:1707235	NC_002945.4:1712517	NC_002945.4:1720220	NC_002945.4:3439578	NC_002945.4:1703195	NC_002945.4:1979212	NC_002945.4:1980066	NC_002945.4:1989814	NC_002945.4:2021640	NC_002945.4:2257546	NC_002945.4:2260145	NC_002945.4:90964	NC_002945.4:366022	NC_002945.4:3707866	NC_002945.4:4306520	NC_002945.4:92357	NC_002945.4:928734	NC_002945.4:94753	NC_002945.4:1377896	NC_002945.4:1377963	NC_002945.4:1844141	NC_002945.4:2071281	NC_002945.4:2520576	NC_002945.4:2685866	NC_002945.4:3414355
root	C	T	A	T	A	A	A	C	C	T	A	T	G	C	C	G	A	G	T	A	T	C	C	C	G	G	A	G	T	T	C	T	A	C	G	T	T	A	T	T	C	G	T	C	T	C	C	T	G
SRR650221_2010_RedDeer_Karwendel_DE	-	-	-	-	-	-	-	-	-	-	-	-	-	-	-	-	-	-	C	G	C	A	G	T	C	A	G	A	C	C	T	C	G	A	A	C	C	G	G	A	T	A	C	T	C	T	G	C	A
ERR551023_2000_Human_CD	-	-	-	-	-	-	-	-	-	-	G	G	C	T	T	T	G	C	C	G	C	A	G	T	C	A	G	A	C	C	T	C	G	A	A	C	C	G	G	A	T	A	C	T	C	T	G	C	A
SRR650219	-	-	-	-	-	-	-	-	-	-	-	-	C	T	T	-	-	-	C	G	C	A	G	T	C	A	G	A	C	C	T	C	G	A	A	C	C	G	G	A	T	A	C	T	C	T	G	C	A
17-010561-12_09_Beef_ES	-	-	-	-	-	-	-	-	-	-	-	-	C	T	T	T	G	C	-	-	C	A	G	T	C	A	G	A	C	C	T	C	G	A	A	C	C	G	G	A	T	A	C	T	C	T	G	C	A
17-010561-135_15_Beef_RO_ES	-	-	-	-	-	-	-	-	-	-	-	-	C	T	T	T	G	C	C	G	C	A	G	T	C	A	G	A	C	C	T	C	G	A	A	C	C	G	G	A	T	A	C	T	C	T	G	C	A
17-010561-43_10_Beef_RO_ES	-	-	-	-	-	-	-	-	-	-	-	-	C	T	T	T	G	C	C	G	C	A	G	T	C	A	G	A	C	C	T	C	G	A	A	C	C	G	G	A	T	A	C	T	C	T	G	C	A
17-010561-95_12_Beef_RO_ES	-	-	-	-	-	-	-	-	-	-	A	-	C	T	T	T	G	C	C	G	C	A	G	T	C	A	G	A	C	C	T	C	G	A	A	C	C	G	G	A	T	A	C	T	C	T	G	C	A
17-010561-68_11_Beef_RO_ES	-	-	-	-	-	-	-	-	-	-	-	-	C	T	T	T	G	C	C	G	C	A	G	T	C	A	G	A	C	C	T	C	G	A	A	C	C	G	G	A	T	A	C	T	C	T	G	C	A
17-010561-45_10_Beef_RO_ES	-	-	-	-	-	-	-	-	-	-	-	-	C	T	T	T	G	C	C	G	-	A	G	T	C	A	G	A	C	C	T	C	G	A	A	C	C	G	G	A	T	A	C	T	C	T	G	C	A
ERR1462578_2004_Cattle_DE	-	-	-	-	-	-	-	-	-	-	-	-	C	T	T	T	G	C	C	G	-	-	-	-	-	-	-	-	-	C	T	C	G	A	A	C	C	G	G	A	T	A	C	T	C	T	G	C	A
17-010561-110_14_Beef_ES	-	-	-	-	-	-	-	-	-	-	-	-	C	T	T	T	G	C	C	G	-	-	-	-	-	-	-	-	-	C	T	C	G	A	A	C	C	G	G	A	T	A	C	T	C	T	G	C	A
ERR1462617_2014_Cattle_DE	-	-	-	-	-	-	-	-	-	-	-	-	C	T	T	T	G	C	C	G	-	-	-	-	-	-	-	-	-	C	T	C	G	A	A	C	C	G	G	A	T	A	C	T	C	T	G	C	A
ERR1462575_2004_Cattle_DE	-	-	-	-	-	-	-	-	-	-	-	-	C	T	T	T	G	C	C	G	-	-	-	-	-	-	-	-	-	C	T	C	G	A	A	C	C	G	G	A	T	A	C	T	C	T	G	C	A
ERR1462576_2004_Cattle_DE	-	-	-	-	-	-	-	-	-	-	-	-	C	T	T	T	G	C	C	G	-	-	-	-	G	-	A	-	-	C	T	C	G	A	A	C	C	G	G	A	T	A	C	T	C	T	G	C	A
ERR1462580_2004_Cattle_DE	-	-	-	-	-	-	-	-	-	-	-	-	C	T	T	T	G	C	C	G	-	-	-	-	-	-	-	-	-	C	T	C	G	A	A	C	C	G	G	A	T	A	C	T	C	T	G	C	A
ERR1462582_2004_Cattle_DE	-	-	-	-	-	-	-	-	-	-	-	-	C	T	T	T	G	C	C	G	T	-	-	C	-	G	G	-	T	C	T	C	G	A	A	C	C	G	G	A	T	A	C	T	C	T	G	C	A
ERR1462579_2004_Cattle_DE	-	-	-	-	-	-	-	-	-	-	A	-	C	T	T	T	G	C	C	G	T	-	-	-	-	-	-	G	-	C	T	C	G	A	A	C	C	G	G	A	T	A	C	T	C	T	G	C	A
ERR1462581_2004_Cattle_DE	-	-	-	-	-	-	-	-	-	-	-	-	C	T	T	T	G	C	C	G	-	-	-	-	-	-	-	-	T	C	T	C	G	A	A	C	C	G	G	A	T	A	C	T	C	T	G	C	A
17-010561-108_14_Beef_RO_ES	-	-	-	-	-	-	-	-	-	-	-	-	C	T	T	T	G	C	C	G	C	A	G	T	C	A	G	A	C	C	T	C	G	A	A	C	C	G	G	A	T	A	C	T	C	T	G	C	A
17-010561-145_15_Beef_RO_ES	-	-	-	-	-	-	-	-	-	-	-	-	C	T	T	T	G	C	C	G	C	A	G	T	C	A	G	A	C	C	T	C	G	A	A	C	C	G	G	A	T	A	C	T	C	T	G	C	A
17-010561-114_14_Beef_RO_ES	-	-	-	-	-	-	-	-	-	-	-	-	C	T	T	T	G	C	C	G	C	A	G	T	C	A	G	A	C	C	T	C	G	A	A	C	C	G	G	A	T	A	C	T	C	T	G	C	A
17-010561-93_12_Cattle_ES	-	-	-	-	-	-	-	-	-	-	G	G	C	T	T	T	G	C	C	G	C	A	G	T	C	A	G	A	C	C	T	C	G	A	A	C	C	G	G	A	T	A	C	T	C	T	G	C	A
18-035270-C-005-18-8_zc	-	-	-	-	-	-	-	-	-	-	G	G	C	T	T	T	G	C	C	G	C	A	G	T	C	A	G	A	C	C	T	C	G	A	A	C	C	G	G	A	T	A	C	T	C	T	G	C	A
18-035270-C-013-18-7_zc	-	-	-	-	-	-	-	-	-	-	G	G	C	T	T	T	G	C	C	G	C	A	G	T	C	A	G	A	C	C	T	C	G	A	A	C	C	G	G	A	T	A	C	T	C	T	G	C	A
17-010561-41_09_Goat_ES	-	-	-	-	-	-	-	-	-	-	G	G	C	T	T	T	G	C	C	G	C	A	G	T	C	A	G	A	C	C	T	C	G	A	A	C	C	G	G	A	T	A	C	T	C	T	G	C	A
17-010561-44_10_Goat_ES	-	-	-	-	-	-	-	-	-	-	G	G	C	T	T	T	G	C	C	G	C	A	G	T	C	A	G	A	C	C	T	C	G	A	A	C	C	G	G	A	T	A	C	T	C	T	G	C	A
17-010561-3_09_Dairy_ES	-	-	-	-	-	-	-	-	-	-	G	G	C	T	T	T	G	C	C	G	C	A	G	T	C	A	G	A	C	C	T	C	G	A	A	C	C	G	G	A	T	A	C	T	C	T	G	C	A
17-010561-22_08_Goat_ES	-	-	-	-	-	-	-	-	-	-	G	G	C	T	T	T	G	C	C	G	C	A	G	T	C	A	G	A	C	C	T	C	G	A	A	C	C	G	G	A	T	A	C	T	C	T	G	C	A
17-010561-23_09_Cattle_ES	-	-	-	-	-	-	-	-	-	-	G	G	C	T	T	T	G	C	C	G	C	A	G	T	C	A	G	A	C	C	T	C	G	A	A	C	C	G	G	A	T	A	C	T	C	T	G	C	A
17-010561-39_09_Dairy_ES	-	-	-	-	-	-	-	-	-	-	G	G	C	T	T	T	G	C	C	G	C	A	G	T	C	A	G	A	C	C	T	C	G	A	A	C	C	G	G	A	T	A	C	T	C	T	G	C	A
17-010561-168_15_Goat_ES	-	-	-	-	-	-	-	-	-	-	G	G	C	T	T	T	G	C	C	G	C	A	G	T	C	A	G	A	C	-	-	-	-	A	A	C	C	G	G	A	T	A	C	T	C	T	G	C	A
17-010561-167_15_Goat_ES	-	-	-	-	-	-	-	-	-	-	G	G	C	T	T	T	G	C	C	G	C	A	G	T	C	A	G	A	C	C	T	C	-	A	A	C	C	G	G	A	T	A	C	T	C	T	G	C	A
17-010561-155_16_Goat_ES	-	-	-	-	-	-	-	-	-	-	G	G	C	T	T	T	G	C	C	G	C	A	G	T	C	A	G	A	C	C	T	C	-	A	A	C	C	G	G	A	T	A	C	T	C	T	G	C	A
17-010561-153_16_Goat_ES	-	-	-	-	-	-	-	-	-	-	G	G	C	T	T	T	G	C	C	G	C	A	G	T	C	A	G	A	C	C	T	C	-	A	A	C	C	G	G	A	T	A	C	T	C	T	G	C	A
17-010561-150_16_Goat_ES	-	-	-	-	-	-	-	-	-	-	G	G	C	T	T	T	G	C	C	G	C	A	G	T	C	A	G	A	C	C	T	C	-	A	A	C	C	G	G	A	T	A	C	T	C	T	G	C	A
17-010561-136_14_WildPig_ES	-	-	-	-	-	-	-	-	-	-	G	G	C	T	T	T	G	C	C	G	C	A	G	T	C	A	G	A	C	C	T	C	-	A	A	C	C	G	G	A	T	A	C	T	C	T	G	C	A
17-010561-159_16_WildPig_ES	-	-	-	T	-	-	-	-	-	-	G	G	C	T	T	T	G	C	C	G	C	A	G	T	C	A	G	A	C	C	T	C	-	A	A	C	C	G	G	A	T	A	C	T	C	T	G	C	A
17-010561-101_12_Goat_ES	-	-	A	-	-	-	-	-	-	-	G	G	C	T	T	T	G	C	C	G	C	A	G	T	C	A	G	A	C	C	T	C	-	A	A	C	C	G	G	A	T	A	C	T	C	T	G	C	A
17-010561-122_15_Sheep_ES	-	-	-	-	-	-	-	-	-	-	G	G	C	T	T	T	G	C	C	G	C	A	G	T	C	A	G	A	C	C	T	C	-	A	A	C	C	G	G	A	T	A	C	T	C	T	G	C	A
17-010561-165_15_Goat_ES	-	-	A	-	-	-	-	-	-	-	G	G	C	T	T	T	G	C	C	G	C	A	G	T	C	A	G	A	C	C	T	C	-	A	A	C	C	G	G	A	T	A	C	T	C	T	G	C	A
17-010561-166_15_Goat_ES	-	-	-	-	-	-	-	-	-	-	G	G	C	T	T	T	G	C	C	G	C	A	G	T	C	A	G	A	C	C	T	C	-	A	A	C	C	G	G	A	T	A	C	T	C	T	G	C	A
17-010561-142_15_Goat_ES	-	-	-	-	-	-	-	-	-	-	G	G	C	T	T	T	G	C	C	G	C	A	G	T	C	A	G	A	C	C	T	C	-	A	A	C	C	G	G	A	T	A	C	T	C	T	G	C	A
17-010561-4_09_Goat_ES	-	-	-	-	-	-	-	-	-	-	G	G	C	T	T	T	G	C	C	G	C	A	G	T	C	A	G	A	C	C	T	C	-	A	A	C	C	G	G	A	T	A	C	T	C	T	G	C	A
17-010561-73_11_Goat_ES	-	-	-	-	-	-	-	-	-	-	G	G	C	T	T	T	G	C	C	G	C	A	G	T	C	A	G	A	C	C	T	C	-	A	A	C	C	G	G	A	T	A	C	T	C	T	G	C	A
17-010561-92_12_Goat_ES	-	-	-	-	-	-	-	-	-	-	G	G	C	T	T	T	G	C	C	G	C	A	G	T	C	A	G	A	C	C	T	C	A	A	A	C	C	G	G	A	T	A	C	T	C	T	G	C	A
17-010561-55_10_Beef_PL_ES	-	-	-	-	-	-	-	-	-	-	G	G	C	T	T	T	G	C	C	G	C	A	G	T	C	A	G	A	C	C	T	C	-	-	-	C	C	G	G	A	T	A	C	T	C	T	G	C	A
17-010561-175_16_WildPig_ES	-	-	-	-	-	-	-	-	-	-	G	G	C	T	T	T	G	C	C	G	C	A	G	T	C	A	G	A	C	C	T	C	G	A	A	C	C	G	G	A	T	A	C	T	C	T	G	C	A
17-010561-172_16_WildPig_ES	-	-	-	-	-	-	-	-	-	-	G	G	C	T	T	T	G	C	C	G	C	A	G	T	C	A	G	A	C	C	T	C	G	A	A	-	C	G	G	A	T	A	C	T	C	T	G	C	A
17-010561-151_16_Goat_ES	-	-	-	-	-	-	-	-	-	-	G	G	C	T	T	T	G	C	C	G	C	A	G	T	C	A	G	A	C	C	T	C	G	A	A	C	C	G	G	A	T	A	C	T	C	T	G	C	A
17-010561-117_14_Cattle_ES	-	-	-	-	-	-	-	-	-	-	G	G	C	T	T	T	G	C	C	G	C	A	G	T	C	A	G	A	C	C	T	C	G	A	A	C	C	G	G	A	T	A	C	T	C	T	G	C	A
17-010561-156_15_Goat_ES	-	-	-	-	-	-	-	-	-	-	G	G	C	T	T	T	G	C	C	G	C	A	G	T	C	A	G	A	C	C	T	C	G	A	A	C	C	G	G	A	T	A	C	T	C	T	G	C	A
17-010561-112_14_Goat_ES	-	-	-	-	-	-	-	-	-	-	G	G	C	T	T	T	G	C	C	G	C	A	G	T	C	A	G	A	C	C	T	C	G	A	A	C	C	G	G	A	T	A	C	T	C	T	G	C	A
17-010561-107_14_Beef_ES	-	-	-	-	-	-	-	-	-	-	G	G	C	T	T	T	G	C	C	G	C	A	G	T	C	A	G	A	C	C	T	C	G	A	A	C	C	G	G	A	T	A	C	T	C	T	G	C	A
17-010561-106_14_Beef_ES	-	-	-	-	-	-	-	-	-	-	G	G	C	T	T	T	G	C	C	G	C	A	G	T	C	A	G	A	C	C	T	C	G	A	A	C	C	G	G	A	T	A	C	T	C	T	G	C	A
17-010561-173_16_WildPig_ES	-	-	-	-	-	-	-	-	-	-	G	G	C	T	T	T	G	C	C	G	C	A	G	T	C	A	G	A	C	C	T	C	G	A	A	C	C	G	G	A	T	A	C	T	C	T	G	C	A
17-010561-2_08_Cattle_ES	-	-	-	-	-	-	-	-	-	-	G	G	C	T	T	T	G	C	C	G	C	A	G	T	C	A	G	A	C	C	T	C	G	A	A	C	C	G	G	A	T	A	C	T	C	T	G	C	A
SRR11418319_2008_Goat_ES	-	T	-	-	-	-	-	-	-	-	G	G	C	T	T	T	G	C	C	G	C	A	G	T	C	A	G	A	C	C	T	C	G	A	A	C	C	G	G	A	T	A	C	T	C	T	G	C	A
17-010561-11_08_Goat_ES	-	T	-	-	-	-	-	-	-	-	G	G	C	T	T	T	G	C	C	G	C	A	G	T	C	A	G	A	C	C	T	C	G	A	A	C	C	G	G	A	T	A	C	T	C	T	G	C	A
17-010561-78_11_Goat_ES	-	-	-	-	-	-	-	-	-	-	G	G	C	T	T	T	G	C	C	G	C	A	G	T	C	A	G	A	C	C	T	C	G	A	A	C	C	G	G	A	T	A	C	T	C	T	G	C	A
17-010561-163_16_WildPig_ES	-	-	-	-	-	-	-	-	-	-	G	G	C	T	T	T	G	C	C	G	C	A	G	T	C	A	G	A	C	C	T	C	G	A	A	C	C	G	G	A	T	A	C	T	C	T	G	C	A
17-010561-176_16_WildPig_ES	-	T	-	-	-	-	-	-	-	-	G	G	C	T	T	T	G	C	C	G	C	A	G	T	C	A	G	A	C	C	T	C	G	A	A	C	C	G	G	A	T	A	C	T	C	T	G	C	A
18-35270-C-00-18-3_Goat_ES-CT	-	-	-	-	-	-	-	-	-	-	G	G	C	T	T	T	G	C	C	G	C	A	G	T	C	A	G	A	C	C	T	C	G	A	A	C	C	G	G	A	T	A	C	T	C	T	G	C	A
17-010561-174_16_WildPig_ES	-	-	-	-	-	-	-	-	-	-	G	G	C	T	T	T	G	C	C	G	C	A	G	T	C	A	G	A	C	C	T	C	G	A	A	C	C	G	G	A	T	A	C	T	C	T	G	C	A
17-010561-88_11_Goat_ES	-	-	-	-	-	-	-	-	-	-	G	G	C	T	T	T	G	C	C	G	C	A	G	T	C	A	G	A	C	C	T	C	G	A	A	C	C	G	G	A	T	A	C	T	C	T	G	C	A
SRR1792164_2008_Primate_CN	T	C	G	C	C	G	G	T	C	T	G	G	C	T	T	T	G	C	C	G	C	A	G	T	C	A	G	A	C	C	T	C	G	A	A	C	C	G	G	A	T	A	-	-	C	T	G	C	A
DRR120408_Elephant_Borneo_JP	-	C	G	C	C	G	G	T	T	C	G	G	C	T	T	T	G	C	C	G	C	A	G	T	C	A	G	A	C	C	T	C	G	A	A	-	-	-	-	-	-	-	C	T	C	T	G	C	A
DRR120409_Elephant_Borneo_JP	-	C	G	C	C	G	G	T	T	C	G	G	C	T	T	T	G	C	C	G	C	A	G	T	C	A	G	A	C	C	T	C	G	A	A	-	-	-	-	-	-	-	C	T	C	T	G	C	A
MQ	60	60	60	60	60	60	60	60	60	60	59	59	59	59	59	59	59	59	59	60	60	59	60	60	59	59	59	59	60	60	59	60	60	59	59	59	59	59	59	59	60	60	59	59	59	59	59	59	59
annotations	esx conserved component eccd2. esx-2 type vii secretion system protein. probable transmembrane protein., eccd2, BQ2027_MB3917C	metal sensor transcriptional regulator (arsr-smtb family), nmtr, BQ2027_MB3770	CONSERVED HYPOTHETICAL PROTEIN, None, BQ2027_MB0027	No annotated product	CONSERVED HYPOTHETICAL PROTEIN, None, BQ2027_MB0030	No annotated product	cobalamin biosynthesis protein cobn, cobN, BQ2027_MB2088C	CONSERVED HYPOTHETICAL PROTEIN, None, BQ2027_MB0027	cobalamin biosynthesis protein cobn, cobN, BQ2027_MB2088C	CONSERVED HYPOTHETICAL PROTEIN, None, BQ2027_MB0030	Probable phiRv1 phage protein, None, BQ2027_MB1606C	Probable phiRV1 phage protein, None, BQ2027_MB1602C	ppe family protein ppe20, PPE20, BQ2027_MB1422	TRANSMEMBRANE SERINE/THREONINE-PROTEIN KINASE A PKNA (PROTEIN KINASE A) (STPK A), pknA, BQ2027_MB0015C	CONSERVED HYPOTHETICAL PROTEIN, None, BQ2027_MB2920C	PROBABLE PROTEIN-EXPORT MEMBRANE PROTEIN SECF, secF, BQ2027_MB2617C	PROBABLE CONSERVED TRANSMEMBRANE PROTEIN, None, BQ2027_MB3682C	ALPHA-MANNOSIDASE, None, BQ2027_MB0667	Probable polyketide synthase pks8, pks8, BQ2027_MB1690	Probable polyketide synthase pks8, pks8, BQ2027_MB1690	No annotated product	CONSERVED HYPOTHETICAL PROTEIN, None, BQ2027_MB1545	PROBABLE CONSERVED TRANSMEMBRANE TRANSPORT PROTEIN MMPL12, mmpL12, BQ2027_MB1549C	PROBABLE CONSERVED TRANSMEMBRANE TRANSPORT PROTEIN MMPL12, mmpL12, BQ2027_MB1549C	Probable glycosyltransferase, None, BQ2027_MB1551	Probable polyketide synthase pks5, pks5, BQ2027_MB1554C	Probable alcohol dehydrogenase adh, adh, BQ2027_MB1557	PROBABLE MOLYBDENUM COFACTOR BIOSYNTHESIS PROTEIN A MOAA1, moaA1, BQ2027_MB3136	PROBABLE CONSERVED TRANSMEMBRANE TRANSPORT PROTEIN MMPL12, mmpL12, BQ2027_MB1549C	CONSERVED HYPOTHETICAL PROTEIN, None, BQ2027_MB1785C	POSSIBLE SULFITE OXIDASE, None, BQ2027_MB1786	possible triacylglycerol synthase (diacylglycerol acyltransferase), None, BQ2027_MB1791	pe family protein pe18, PE18, BQ2027_MB1816	CONSERVED HYPOTHETICAL PROTEIN, None, BQ2027_MB2049C	No annotated product	No annotated product	No annotated product	PPE FAMILY PROTEIN [FIRST PART], PPE55a, BQ2027_MB3380C	esx conserved component ecca2. esx-2 type vii secretion system protein. probable cbxx/cfqx family protein., ecca2, BQ2027_MB3914C	No annotated product	No annotated product	No annotated product	CONSERVED HYPOTHETICAL MEMBRANE PROTEIN, None, BQ2027_MB1265C	CONSERVED HYPOTHETICAL MEMBRANE PROTEIN, None, BQ2027_MB1265C	Possible 23S rRNA methyltransferase tsnR, tsnR, BQ2027_MB1671	Probable glycine dehydrogenase gcvB (Glycine decarboxylase) (Glycine cleavage system P-protein), gcvB, BQ2027_MB1863	conserved hypothetical proline rich protein, None, BQ2027_MB2287C	CONSERVED HYPOTHETICAL PROTEIN, None, BQ2027_MB2438C	possible triacylglycerol synthase (diacylglycerol acyltransferase), None, BQ2027_MB3114
[truncated: 3,861 more columns]
