# Supplementary material for: Whole-Genome SNP Analysis Identifies Putative Mycobacterium bovis Transmission Clusters in Livestock and Wildlife in Catalonia, Spain
Source: Microorganisms. 2021 Jul 30;9(8):1629. doi: 10.3390/microorganisms9081629 (PMC8401651; doi:10.3390/microorganisms9081629)
Supplement: Supplementary file 1 [file microorganisms-09-01629-s001.zip › Supplementary File 6.xlsx]

## Sheet: Sheet1
Supplementary File 5. Classification and distribution of SNPs according to functional class associated to the predicted gene annotation. Total number of SNPs for each functional class is indicated in parentheses. Gene name, SNP position with respect to the reference (AF2122/97), reference call, alternate call, type of substitution (T-transition/Tv-transversion), number of isolates with the specif…
Functional class	Gene	SNP position	Ref call	Alt call	Type of substitution	Number of isolates	Clade	Amino acid change
Catabolism of cholesterol (8)
Catabolism of cholesterol	choD	NC_002945.4-3784952	T	C	T	1	I	A307G
	fadE28	NC_002945.4-3930922	G	C	Tv	17	II	L57P
	cyp125	NC_002945.4-3931796	G	C	Tv	2	VI	E9R
Cell wall proteins mce4 Cholesterol transporter	mce4F	NC_002945.4-3862934	G	A	T	1	II	T408Q
	mce4D	NC_002945.4-3865556	C	T	T	1	III	F330V
	mce4A	NC_002945.4-3868918	T	C	T	2	I	A295D
	yrbE4A	NC_002945.4-3870745	C	T	T	5	II	G205C
		NC_002945.4-3870427	A	G	T	6	VII	V99D
Cell wall proteins (7)
Cell wall proteins	ompA	NC_002945.4-1003896	C	T	T	11	III	P207L
	dppD	NC_002945.4-4043919	C	T	T	8	I	E43G
		NC_002945.4-4043992	A	C	Tv	1	I	G68P
		NC_002945.4-4044235	G	A	T	2	VI	R149N
	dppA	NC_002945.4-4048409	C	T	T	17	II	W398C
		NC_002945.4-4048023	C	T	T	3	VI	D269V
Cell wall proteins Fibronectin binding protein, mycolyltransferese	fbpA	NC_002945.4-4206890	G	A	T	2	VII	Y188Q
Defense mechanisms (20)
Proteins Inhibiting Antimicrobial Effectors of the Macrophage	hsp	NC_002945.4-300853	G	A	T	2	VI	P119H
Proteins Inhibiting Antimicrobial Effectors of the Macrophage Dormancy-associated protein	hspX	NC_002945.4-2267155	G	A	T	3	VI	D112S
Oxidative and nitrosative stresses	sodC	NC_002945.4-520701	C	T	T	1	III	A28V
	katG	NC_002945.4-2149674	C	T	T	5	V	D366C
		NC_002945.4-2150793	C	T	T	5	VI	V739F
	tpx	NC_002945.4-2179885	G	A	T	1	III	E157K
	ephB	NC_002945.4-2187099	T	C	T	17	II	C10R
		NC_002945.4-2187418	T	G	Tv	1	III	L116R
		NC_002945.4-2187633	G	A	T	2	III	G188R
		NC_002945.4-2187394	C	T	T	2	VII	P108L
	ribA1	NC_002945.4-2189559	G	A	T	1	III	D304N
		NC_002945.4-2189000	T	C	T	1	V	R117R
		NC_002945.4-2189018	C	T	T	1	V	P123P
	ponA2	NC_002945.4-4065927	T	C	T	1	I	I751I
		NC_002945.4-4063938	G	A	T	12	II	K88K
		NC_002945.4-4064297	A	G	T	1	III	Q208R
Other Virulence Factors RD2	mpt64	NC_002945.4-2207089	G	A	T	1	I	P141S
		NC_002945.4-2206788	A	G	T	1	VI	A40E
	nrdF1	NC_002945.4-2208008	G	A	T	1	IV	A155K
Inhibition of apoptosis	nuoG	NC_002945.4-3476953	T	C	T	4	VI	R229R
Genes and metabolism regulation (20)
Sigma factors	sigG	NC_002945.4-213741	G	T	Tv	1	IV	N174H
		NC_002945.4-213435	G	A	T	2	VI	H72V
		NC_002945.4-213906	A	G	T	6	VII	R229G
	sigD	NC_002945.4-3784484	G	A	T	3	II	F151V
	sigA	NC_002945.4-2980430	T	C	T	1	VI	H516H
Protein Kinases	pknG	NC_002945.4-497997	C	T	T	17	II	A639D
		NC_002945.4-497395	C	T	T	2	VI	V439L
	pknDb	NC_002945.4-1038991	T	C	T	1	III	S203Q
		NC_002945.4-1038434	A	G	T	1	III	I17G
		NC_002945.4-1039211	A	G	T	2	III	D276R
		NC_002945.4-1039271	A	G	T	1	VII	T296R
Two component system (TCS)	senX3	NC_002945.4-581405	T	C	T	1	II	L346L
		NC_002945.4-580467	T	C	T	1	VI	V33A
	mprB	NC_002945.4-1098106	G	A	T	2	I	S40S
		NC_002945.4-1099488	C	G	Tv	2	VI	T501R
Gene Expression Regulators	phoP	NC_002945.4-853926	G	A	T	5	V	Q43Q
		NC_002945.4-854220	G	A	T	2	VI	K141K
Other transcriptional regulators	phoY2	NC_002945.4-914536	A	G	T	1	V	E50G
	virS	NC_002945.4-3408555	C	T	T	1	II	C65S
		NC_002945.4-3408830	A	G	T	1	V	L156T
Lipid transport and metabolism (52)
Lipid transport and metabolism	treS	NC_002945.4-154009	G	T	Tv	1	III	A499S
	kasB	NC_002945.4-2504025	G	A	T	2	VI	A357A
Mycolic acid synthesis	pcaA	NC_002945.4-561999	C	T	T	5	V	L45F
	lipR	NC_002945.4-3410983	T	C	T	6	VII	S10P
	adhD	NC_002945.4-3413079	G	T	Tv	4	VI	G114C
		NC_002945.4-3413076	G	A	T	2	VI	E113K
		NC_002945.4-3413077	A	G	T	2	VI	E113G
	fadD13	NC_002945.4-3418221	T	C	T	12	II	V501A
Synthesis of complex lipids	pks5	NC_002945.4-1716225	C	T	T	5	II	P1907F
		NC_002945.4-1711158	C	A	Tv	15	III	P218V
		NC_002945.4-1715894	G	T	Tv	1	IV	R1797L
		NC_002945.4-1710839	A	G	T	1	VI	W112G
		NC_002945.4-1712290	G	T	Tv	1	VI	P596C
		NC_002945.4-1715185	G	C	Tv	2	VI	K1561Q
	pks10	NC_002945.4-1864148	T	C	T	1	VI	F65S
		NC_002945.4-1864007	A	C	Tv	1	VI	Q18P
		NC_002945.4-1864691	C	T	T	2	VII	A246V
	pks7	NC_002945.4-1868029	A	G	T	31	II	T977T
		NC_002945.4-1865741	T	C	T	17	II	L215L
		NC_002945.4-1866245	G	A	T	1	II	A383T
		NC_002945.4-1867882	C	T	T	2	II	G928G
		NC_002945.4-1868873	G	A	T	1	III	E1259K
		NC_002945.4-1871474	T	G	Tv	1	IV	S2126A
		NC_002945.4-1869808	T	C	T	1	IV	G1570G
		NC_002945.4-1867928	C	A	Tv	1	V	P944T
		NC_002945.4-1870051	G	T	Tv	2	VI	L1651F
		NC_002945.4-1865880	C	T	T	4	VI	A261V
	pks12	NC_002945.4-2291919	T	G	Tv	1	I	V3022G
		NC_002945.4-2286774	A	G	T	17	II	D1307G
		NC_002945.4-2290844	G	C	Tv	5	V	R2664L
		NC_002945.4-2290955	G	A	T	5	V	M2701S
		NC_002945.4-2294822	T	G	Tv	3	V	E3990A
		NC_002945.4-2289148	T	A	Tv	1	V	W2098A
		NC_002945.4-2282907	T	C	T	3	VI	Q18A
		NC_002945.4-2285175	A	G	T	4	VI	R774R
		NC_002945.4-2286434	A	C	Tv	1	VI	L1194P
		NC_002945.4-2285056	C	T	T	1	VII	A734N
	fadD26	NC_002945.4-3204711	T	C	T	11	III	S10S
		NC_002945.4-3205055	T	C	T	1	IV	V125A
	drrC	NC_002945.4-3235373	G	A	T	1	II	R106H
	fadD28	NC_002945.4-3245474	G	A	T	12	II	R385R
Synthesis of complex lipids PDIM	pks1	NC_002945.4-3254610	G	A	T	17	II	S670D
		NC_002945.4-3255917	G	A	T	1	III	R1106S
		NC_002945.4-3256379	G	A	T	2	IV	A1260N
		NC_002945.4-3256707	G	A	T	3	VI	Q1369H
Synthesis of complex lipids mmpL8	mmpL8	NC_002945.4-4231352	G	A	T	2	I	F803H
		NC_002945.4-4230146	G	A	T	5	VII	T401_
		NC_002945.4-4231651	G	A	T	2	VII	V903N
Others genes related in lipid synthesis	plcD	NC_002945.4-1978033	A	G	T	7	III	N460G
		NC_002945.4-1976931	T	A	Tv	1	III	Q93I
	icl	NC_002945.4-559815	G	A	T	1	IV	E424K
		NC_002945.4-559794	G	A	T	5	V	A417T
Lipoproteins (2)
Lipoproteins	pstS1	NC_002945.4-1042959	C	T	T	1	III	A126A
		NC_002945.4-1042778	A	G	T	4	III	N66S
mce families (20)
Cell wall proteins Mammalian cell entry proteins. Possible lipids ABC-transporters.	fadD5	NC_002945.4-196264	C	A	Tv	1	V	I360I
		NC_002945.4-195692	G	A	T	1	VII	E170K
	yrbE1B	NC_002945.4-198388	G	T	Tv	1	III	P179P
	mce1A	NC_002945.4-198890	T	G	Tv	6	I	G55G
		NC_002945.4-198936	A	G	T	2	I	I71V
		NC_002945.4-199705	T	C	T	1	IV	I327T
	mce1C	NC_002945.4-202605	G	T	Tv	5	V	L494F
	mce1D	NC_002945.4-202780	T	G	Tv	1	II	V38G
		NC_002945.4-202784	G	A	T	1	III	R39R
		NC_002945.4-204079	C	T	T	1	III	T471I
	lprK	NC_002945.4-204753	G	T	Tv	1	II	G166V
		NC_002945.4-204332	C	T	T	1	III	L26F
		NC_002945.4-205390	G	A	T	2	VI	P378P
	mce1F	NC_002945.4-205475	T	C	T	1	II	V18A
	mce2F	NC_002945.4-694901	G	T	Tv	1	II	L140L
		NC_002945.4-695617	G	A	T	1	II	R379Q
		NC_002945.4-695890	A	G	T	1	II	Y470C
		NC_002945.4-695301	A	G	T	1	III	M274V
		NC_002945.4-695714	T	C	T	1	V	R411R
		NC_002945.4-694600	A	G	T	1	VI	Y40C
Metals-Transporter Proteins (8)
Metal exporters	ctpV	NC_002945.4-1080346	T	C	T	2	VI	F379F
	ctpC	NC_002945.4-3609801	A	G	T	1	III	N93S
		NC_002945.4-3610054	C	G	Tv	1	V	L177L
		NC_002945.4-3611042	G	A	T	20	VI	A507T
		NC_002945.4-3610908	G	A	T	2	VII	R462H
Metal importers	ideR	NC_002945.4-2984819	C	T	T	1	V	R69R
Metals-Transporter Proteins	mbtB	NC_002945.4-2646533	G	A	T	1	III	L820N
		NC_002945.4-2644138	A	G	T	3	VI	R22A
Secretion system (9)
Secretion system	secA2	NC_002945.4-2062369	T	C	T	1	II	V347A
		NC_002945.4-2062181	C	T	T	1	VI	G284G
		NC_002945.4-2063688	A	G	T	3	VI	M787V
		NC_002945.4-2062845	A	C	Tv	2	VI	N506H
		NC_002945.4-2063341	A	C	Tv	3	VI	E671A
Secretion system RD1	PPE68	NC_002945.4-4292320	T	C	T	3	III	S172P
		NC_002945.4-4291854	G	A	T	3	VI	M16I
		NC_002945.4-4291852	A	T	Tv	1	VI	M16L
		NC_002945.4-4292418	G	A	T	6	VII	A204A
PE/PPE families (2)
The PE/PPE families, proteins are involved in the survival and replication of MTBC	PPE25	NC_002945.4-2020875	C	G	Tv	2	III	F236L
	PE18	NC_002945.4-1340724	A	G	T	1	IV	D33G
Other unknown function (8)
Others proteins with unknown function	mmpL4	NC_002945.4-540254	G	A	T	1	II	L216Q
		NC_002945.4-540482	C	T	T	2	III	E292G
		NC_002945.4-542327	G	T	Tv	1	VII	L907G
	mmpL7	NC_002945.4-3248726	T	C	T	2	II	L891P
		NC_002945.4-3247225	T	C	T	2	II	S391P
		NC_002945.4-3247283	G	C	Tv	2	IV	R410P
		NC_002945.4-3247003	C	T	T	1	V	P317S
		NC_002945.4-3246090	G	T	Tv	3	V	R12R
